# Supplementary material for: Tetra-μ-acetato-κ8 O:O′-bis­{[2-(2-fur­yl)-1-(2-furylmeth­yl)-1H-benzimidazole-κN 3]copper(II)}
Source: Acta Crystallogr Sect E Struct Rep Online. 2009 Jul 4;65(Pt 8):m867–8. doi: 10.1107/S1600536809025276 (PMC2977270; doi:10.1107/S1600536809025276)
Supplement: Supplementary file 1 [file e-65-0m867-sup1.cif]

##############################################################################
###                                                                        ###
###        Electronic paper (Acta Crystallographica Section E)             ###
###                                                                        ###
##############################################################################
#                                                                            #
# This CIF contains the data in a paper accepted for publication in Acta     #
# Crystallographica Section E. It conforms to the requirements of Notes      #
# for Authors for Section E, and has been peer reviewed under the auspices   #
# of the IUCr Commission on Journals.                                        #
#                                                                            #
# Full details of the Crystallographic Information File format               #
# are given in the paper "The Crystallographic Information File (CIF):       #
# a New Standard Archive File for Crystallography" by S. R. Hall, F. H.      #
# Allen and I. D. Brown [Acta Cryst. (1991), A47, 655-685].                  #
#                                                                            #
# The current version of the core CIF dictionary is obtainable from          #
# ftp://ftp.iucr.org/pub/cif_core.dic. The current version number is 2.4.    #
#                                                                            #
# Software is freely available for graphical display of the structure(s) in  #
# this CIF.  For information consult the CIF home page http://www.iucr.org/  #
# cif/home.html                                                              #
#                                                                            #
# This file may be used for bona fide research purposes within the           #
# scientific community so long as proper attribution is given to the journal # 
# article from which it was obtained.                                        #
#                                                                            #
##############################################################################
                                             
data_I
_audit_creation_method     SHELXL-97
_chemical_name_systematic
;
Tetra-\m-acetato-\k^8^<i>O</i>:<i>O</i>'-bis{[2-(2-furyl)-1-(2-furylmethyl)-
1<i>H</i>-benzimidazole-\k<i>N</i>^3^]copper(II)}
;
_chemical_name_common     ?
_chemical_formula_moiety     'C40 H36 Cu2 N4 O12'
_chemical_formula_sum     'C40 H36 Cu2 N4 O12'
_chemical_formula_iupac     '[Cu2 (C2 H3 O2)4 (C16 H12 N2 O2)2]'
_chemical_formula_weight     891.81
_chemical_melting_point     ?
_symmetry_cell_setting     'Triclinic'
_symmetry_space_group_name_H-M     'P -1'
_symmetry_space_group_name_Hall     '-P 1'
loop_
    _symmetry_equiv_pos_as_xyz
    'x, y, z'
    '-x, -y, -z'
_cell_length_a     9.6617(15)
_cell_length_b     11.2779(19)
_cell_length_c     19.233(2)
_cell_angle_alpha     75.8170(10)
_cell_angle_beta     80.031(2)
_cell_angle_gamma     76.1680(10)
_cell_volume     1958.3(5)
_cell_formula_units_Z     2
_cell_measurement_reflns_used     2908
_cell_measurement_theta_min     2.393
_cell_measurement_theta_max     24.716
_cell_measurement_temperature     298(2)
_exptl_crystal_description     block
_exptl_crystal_colour     green
_exptl_crystal_size_max     0.48
_exptl_crystal_size_mid     0.23
_exptl_crystal_size_min     0.12
_exptl_crystal_density_diffrn     1.512
_exptl_crystal_density_meas     ?
_exptl_crystal_density_method     'not measured'
_exptl_crystal_F_000     916
_exptl_absorpt_coefficient_mu     1.155
_exptl_absorpt_correction_type     multi-scan
_exptl_absorpt_process_details     '(SADABS; Sheldrick, 1996)'
_exptl_absorpt_correction_T_min     0.6071
_exptl_absorpt_correction_T_max     0.8738
_exptl_special_details
;
;
_diffrn_ambient_temperature     298(2)
_diffrn_radiation_type     MoK\a
_diffrn_radiation_wavelength     0.71073
_diffrn_radiation_source     'fine-focus sealed tube'
_diffrn_radiation_monochromator     'graphite'
_diffrn_measurement_device_type     'Siemens SMART CCD area-detector'
_diffrn_measurement_method     '\f and \w'
_diffrn_detector_area_resol_mean     ?
_diffrn_reflns_number     10261
_diffrn_reflns_av_R_equivalents     0.0232
_diffrn_reflns_av_sigmaI/netI     0.0538
_diffrn_reflns_theta_min     1.90
_diffrn_reflns_theta_max     25.01
_diffrn_reflns_theta_full     25.01
_diffrn_measured_fraction_theta_max     0.983
_diffrn_measured_fraction_theta_full     0.983
_diffrn_reflns_limit_h_min     -11
_diffrn_reflns_limit_h_max     11
_diffrn_reflns_limit_k_min     -13
_diffrn_reflns_limit_k_max     13
_diffrn_reflns_limit_l_min     -17
_diffrn_reflns_limit_l_max     22
_diffrn_standards_number     0
_diffrn_standards_interval_count     .
_diffrn_standards_interval_time     .
_diffrn_standards_decay_%     ?
_refine_special_details
;
Refinement of <i>F</i>^2^ against ALL reflections. The weighted <i>R</i>-factor
<i>wR</i> and goodness of fit <i>S</i> are based on <i>F</i>^2^, conventional
<i>R</i>-factors <i>R</i> are based on <i>F</i>, with <i>F</i> set to zero for
negative <i>F</i>^2^. The threshold expression of <i>F</i>^2^ >
\s(<i>F</i>^2^) is used only for calculating <i>R</i>-factors(gt) <i>etc</i>.
and is not relevant to the choice of reflections for refinement.
<i>R</i>-factors based on <i>F</i>^2^ are statistically about twice as large
as those based on <i>F</i>, and <i>R</i>- factors based on ALL data will be
even larger.
;
_reflns_number_total     6802
_reflns_number_gt     4761
_reflns_threshold_expression     I>2\s(I)
_refine_ls_structure_factor_coef     Fsqd
_refine_ls_matrix_type     full
_refine_ls_R_factor_all     0.0872
_refine_ls_R_factor_gt     0.0568
_refine_ls_wR_factor_gt     0.1308
_refine_ls_wR_factor_ref     0.1524
_refine_ls_goodness_of_fit_ref     1.024
_refine_ls_restrained_S_all     1.024
_refine_ls_number_reflns     6802
_refine_ls_number_parameters     606
_refine_ls_number_restraints     0
_refine_ls_hydrogen_treatment     constr
_refine_ls_weighting_scheme     calc
_refine_ls_weighting_details
         'calc w=1/[\s^2^(Fo^2^)+(0.0617P)^2^+4.0885P] where P=(Fo^2^+2Fc^2^)/3'
_atom_sites_solution_hydrogens     geom
_atom_sites_solution_primary     direct
_atom_sites_solution_secondary     difmap
_refine_ls_shift/su_max     0.001
_refine_ls_shift/su_mean     0.000
_refine_diff_density_max     0.585
_refine_diff_density_min     -0.619
_refine_ls_extinction_method     none
_refine_ls_extinction_coef     ?
loop_
    _atom_type_symbol
    _atom_type_description
    _atom_type_scat_dispersion_real
    _atom_type_scat_dispersion_imag
    _atom_type_scat_source
    'C' 'C' 0.0033 0.0016
                         'International Tables Vol C Tables 4.2.6.8 and 6.1.1.4'
    'H' 'H' 0.0000 0.0000
                         'International Tables Vol C Tables 4.2.6.8 and 6.1.1.4'
    'N' 'N' 0.0061 0.0033
                         'International Tables Vol C Tables 4.2.6.8 and 6.1.1.4'
    'O' 'O' 0.0106 0.0060
                         'International Tables Vol C Tables 4.2.6.8 and 6.1.1.4'
    'Cu' 'Cu' 0.3201 1.2651
                         'International Tables Vol C Tables 4.2.6.8 and 6.1.1.4'
_computing_data_collection     'SMART (Siemens, 1996)'
_computing_cell_refinement     'SAINT (Siemens, 1996)'
_computing_data_reduction     'SAINT (Siemens, 1996)'
_computing_structure_solution     'SHELXS97 (Sheldrick, 2008)'
_computing_structure_refinement     'SHELXL97 (Sheldrick, 2008)'
_computing_molecular_graphics     'SHELXTL (Sheldrick, 2008)'
_computing_publication_material     'SHELXTL (Sheldrick, 2008)'
loop_
    _atom_site_type_symbol
    _atom_site_label
    _atom_site_fract_x
    _atom_site_fract_y
    _atom_site_fract_z
    _atom_site_U_iso_or_equiv
    _atom_site_adp_type
    _atom_site_calc_flag
    _atom_site_refinement_flags
    _atom_site_occupancy
    _atom_site_disorder_assembly
    _atom_site_disorder_group
    Cu Cu1 0.99281(6) 0.89727(5) 0.47651(3) 0.03232(18) Uani d . 1 . .
    Cu Cu2 0.53213(7) 0.60430(6) 0.01052(3) 0.0440(2) Uani d . 1 . .
    N N1 0.9845(4) 0.7264(4) 0.4396(2) 0.0365(9) Uani d . 1 . .
    N N2 0.9293(5) 0.5746(4) 0.3999(2) 0.0436(10) Uani d . 1 . .
    N N3 0.5831(5) 0.7740(4) 0.0330(3) 0.0551(12) Uani d . 1 . .
    N N4 0.6085(6) 0.9327(5) 0.0755(3) 0.0654(14) Uani d . 1 A .
    O O1 0.6522(4) 0.7372(4) 0.3768(2) 0.0650(11) Uani d . 1 . .
    O O2 0.9699(6) 0.4443(5) 0.2714(3) 0.0931(16) Uani d . 1 . .
    O O3 1.1457(4) 0.8153(3) 0.53831(19) 0.0480(9) Uani d . 1 . .
    O O4 1.1553(4) 0.9823(3) 0.57688(19) 0.0471(9) Uani d . 1 . .
    O O5 0.8573(4) 0.8762(3) 0.56612(19) 0.0487(9) Uani d . 1 . .
    O O6 0.8639(4) 1.0444(3) 0.60436(19) 0.0507(9) Uani d . 1 . .
    O O7 0.3864(18) 0.8787(16) 0.1965(9) 0.072(5) Uani d P 0.55(3) A 1
    O O8 0.7106(13) 1.0211(14) 0.2262(8) 0.083(4) Uani d P 0.69(3) B 1
    O O7' 0.3368(18) 0.7504(16) 0.1357(12) 0.076(6) Uani d P 0.45(3) A 2
    O O8' 0.752(3) 1.082(3) 0.1872(18) 0.076(9) Uani d P 0.31(3) B 2
    O O9 0.7334(4) 0.5180(4) -0.0055(2) 0.0673(12) Uani d . 1 . .
    O O10 0.6774(5) 0.3442(4) -0.0174(2) 0.0682(12) Uani d . 1 . .
    O O11 0.5353(5) 0.6649(4) -0.0946(2) 0.0626(11) Uani d . 1 . .
    O O12 0.4755(5) 0.4963(4) -0.1098(2) 0.0628(11) Uani d . 1 . .
    C C1 0.8807(6) 0.6855(5) 0.4222(3) 0.0423(12) Uani d . 1 . .
    C C2 1.0751(6) 0.5432(5) 0.4036(3) 0.0430(12) Uani d . 1 . .
    C C3 1.1091(5) 0.6365(4) 0.4280(3) 0.0369(11) Uani d . 1 . .
    C C4 1.2510(5) 0.6321(5) 0.4367(3) 0.0462(13) Uani d . 1 . .
    H H4 1.2761 0.6946 0.4527 0.055 Uiso calc R 1 . .
    C C5 1.3516(6) 0.5306(5) 0.4203(3) 0.0541(14) Uani d . 1 . .
    H H5 1.4471 0.5242 0.4256 0.065 Uiso calc R 1 . .
    C C6 1.3142(7) 0.4375(5) 0.3961(3) 0.0574(16) Uani d . 1 . .
    H H6 1.3859 0.3708 0.3855 0.069 Uiso calc R 1 . .
    C C7 1.1777(6) 0.4401(5) 0.3875(3) 0.0522(14) Uani d . 1 . .
    H H7 1.1534 0.3770 0.3717 0.063 Uiso calc R 1 . .
    C C8 0.7319(6) 0.7505(5) 0.4262(3) 0.0463(13) Uani d . 1 . .
    C C9 0.6530(6) 0.8268(5) 0.4672(3) 0.0509(14) Uani d . 1 . .
    H H9 0.6820 0.8506 0.5045 0.061 Uiso calc R 1 . .
    C C10 0.5158(6) 0.8650(6) 0.4429(4) 0.0658(17) Uani d . 1 . .
    H H10 0.4369 0.9183 0.4616 0.079 Uiso calc R 1 . .
    C C11 0.5204(7) 0.8118(7) 0.3896(4) 0.0720(19) Uani d . 1 . .
    H H11 0.4441 0.8231 0.3634 0.086 Uiso calc R 1 . .
    C C12 0.8467(6) 0.4934(5) 0.3834(3) 0.0528(14) Uani d . 1 . .
    H H12A 0.7483 0.5143 0.4054 0.063 Uiso calc R 1 . .
    H H12B 0.8857 0.4075 0.4056 0.063 Uiso calc R 1 . .
    C C13 0.8457(7) 0.5017(6) 0.3052(3) 0.0614(16) Uani d . 1 . .
    C C14 0.7492(8) 0.5439(7) 0.2608(4) 0.077(2) Uani d . 1 . .
    H H14 0.6554 0.5856 0.2717 0.093 Uiso calc R 1 . .
    C C15 0.8107(10) 0.5159(8) 0.1935(4) 0.087(2) Uani d . 1 . .
    H H15 0.7661 0.5360 0.1518 0.104 Uiso calc R 1 . .
    C C16 0.9412(10) 0.4566(8) 0.2008(4) 0.097(3) Uani d . 1 . .
    H H16 1.0066 0.4264 0.1645 0.117 Uiso calc R 1 . .
    C C17 1.1925(5) 0.8705(5) 0.5751(3) 0.0408(12) Uani d . 1 . .
    C C18 1.3045(7) 0.7915(6) 0.6228(4) 0.0682(18) Uani d . 1 . .
    H H18A 1.3664 0.8424 0.6288 0.102 Uiso calc R 1 . .
    H H18B 1.3603 0.7248 0.6007 0.102 Uiso calc R 1 . .
    H H18C 1.2579 0.7572 0.6691 0.102 Uiso calc R 1 . .
    C C19 0.8264(5) 0.9439(5) 0.6114(3) 0.0424(12) Uani d . 1 . .
    C C20 0.7392(7) 0.8957(6) 0.6811(3) 0.0714(19) Uani d . 1 . .
    H H20A 0.7889 0.8145 0.7035 0.107 Uiso calc R 1 . .
    H H20B 0.6473 0.8898 0.6712 0.107 Uiso calc R 1 . .
    H H20C 0.7259 0.9520 0.7131 0.107 Uiso calc R 1 . .
    C C21 0.5397(7) 0.8363(6) 0.0854(4) 0.0631(17) Uani d . 1 A .
    C C22 0.7013(7) 0.9309(6) 0.0141(4) 0.0654(17) Uani d . 1 . .
    C C23 0.8006(8) 1.0051(6) -0.0221(4) 0.076(2) Uani d . 1 . .
    H H23 0.8120 1.0710 -0.0041 0.091 Uiso calc R 1 . .
    C C24 0.8779(8) 0.9787(7) -0.0827(5) 0.082(2) Uani d . 1 . .
    H H24 0.9444 1.0271 -0.1067 0.098 Uiso calc R 1 . .
    C C25 0.8630(8) 0.8812(7) -0.1118(4) 0.079(2) Uani d . 1 . .
    H H25 0.9182 0.8668 -0.1547 0.094 Uiso calc R 1 . .
    C C26 0.7671(7) 0.8059(6) -0.0773(4) 0.0671(18) Uani d . 1 . .
    H H26 0.7563 0.7406 -0.0961 0.081 Uiso calc R 1 . .
    C C27 0.6876(7) 0.8316(5) -0.0134(4) 0.0596(16) Uani d . 1 . .
    C C28 0.4355(8) 0.8056(6) 0.1463(4) 0.0667(17) Uani d . 1 . .
    C C29 0.371(2) 0.705(2) 0.1747(15) 0.078(5) Uani d P 0.55(3) A 1
    H H29 0.3907 0.6345 0.1548 0.093 Uiso calc PR 0.55(3) A 1
    C C30 0.275(3) 0.719(3) 0.2356(16) 0.073(6) Uani d P 0.55(3) A 1
    H H30 0.2177 0.6646 0.2630 0.088 Uiso calc PR 0.55(3) A 1
    C C31 0.285(3) 0.832(3) 0.2461(15) 0.072(6) Uani d P 0.55(3) A 1
    H H31 0.2300 0.8709 0.2820 0.086 Uiso calc PR 0.55(3) A 1
    C C29' 0.421(3) 0.819(3) 0.2146(16) 0.069(6) Uani d P 0.45(3) A 2
    H H29' 0.4782 0.8546 0.2346 0.083 Uiso calc PR 0.45(3) A 2
    C C30' 0.306(4) 0.772(3) 0.2482(18) 0.073(8) Uani d P 0.45(3) A 2
    H H30' 0.2689 0.7660 0.2966 0.088 Uiso calc PR 0.45(3) A 2
    C C31' 0.255(3) 0.735(2) 0.198(2) 0.077(7) Uani d P 0.45(3) A 2
    H H31' 0.1723 0.7018 0.2069 0.093 Uiso calc PR 0.45(3) A 2
    C C32 0.5972(8) 1.0210(6) 0.1213(4) 0.0725(19) Uani d . 1 . .
    H H32A 0.5005 1.0383 0.1460 0.087 Uiso calc PR 0.69(3) B 1
    H H32B 0.6202 1.0989 0.0926 0.087 Uiso calc PR 0.69(3) B 1
    H H32C 0.5067 1.0239 0.1526 0.087 Uiso d PR 0.31(3) B 2
    H H32D 0.5950 1.1036 0.0908 0.087 Uiso d PR 0.31(3) B 2
    C C33 0.703(11) 0.960(6) 0.175(5) 0.069(9) Uani d P 0.69(3) B 1
    C C34 0.808(5) 0.854(3) 0.1808(18) 0.070(6) Uani d P 0.69(3) B 1
    H H34 0.8277 0.7962 0.1513 0.085 Uiso calc PR 0.69(3) B 1
    C C35 0.879(3) 0.848(2) 0.2387(14) 0.072(5) Uani d P 0.69(3) B 1
    H H35 0.9523 0.7839 0.2571 0.086 Uiso calc PR 0.69(3) B 1
    C C36 0.821(2) 0.956(2) 0.2633(13) 0.071(5) Uani d P 0.69(3) B 1
    H H36 0.8522 0.9797 0.2999 0.086 Uiso calc PR 0.69(3) B 1
    C C33' 0.72(2) 0.992(14) 0.166(12) 0.07(2) Uani d P 0.31(3) B 2
    C C34' 0.783(10) 0.881(7) 0.200(4) 0.073(13) Uani d P 0.31(3) B 2
    H H34' 0.7785 0.8034 0.1935 0.088 Uiso calc PR 0.31(3) B 2
    C C35' 0.861(5) 0.903(5) 0.246(3) 0.067(13) Uani d P 0.31(3) B 2
    H H35' 0.9158 0.8440 0.2786 0.081 Uiso calc PR 0.31(3) B 2
    C C36' 0.842(3) 1.028(4) 0.235(2) 0.074(10) Uani d P 0.31(3) B 2
    H H36' 0.8867 1.0695 0.2583 0.089 Uiso calc PR 0.31(3) B 2
    C C37 0.7653(7) 0.4081(6) -0.0139(4) 0.0640(17) Uani d . 1 . .
    C C38 0.9219(7) 0.3457(7) -0.0194(5) 0.099(3) Uani d . 1 . .
    H H38A 0.9787 0.4047 -0.0191 0.149 Uiso calc R 1 . .
    H H38B 0.9488 0.3159 -0.0635 0.149 Uiso calc R 1 . .
    H H38C 0.9380 0.2766 0.0210 0.149 Uiso calc R 1 . .
    C C39 0.5055(7) 0.6021(6) -0.1320(3) 0.0583(15) Uani d . 1 . .
    C C40 0.5108(9) 0.6544(8) -0.2121(3) 0.093(3) Uani d . 1 . .
    H H40A 0.5917 0.6069 -0.2369 0.140 Uiso calc R 1 . .
    H H40B 0.5199 0.7401 -0.2223 0.140 Uiso calc R 1 . .
    H H40C 0.4240 0.6497 -0.2283 0.140 Uiso calc R 1 . .
loop_
    _atom_site_aniso_label
    _atom_site_aniso_U_11
    _atom_site_aniso_U_22
    _atom_site_aniso_U_33
    _atom_site_aniso_U_12
    _atom_site_aniso_U_13
    _atom_site_aniso_U_23
    Cu1 0.0369(3) 0.0277(3) 0.0352(3) -0.0056(2) -0.0076(2) -0.0107(2)
    Cu2 0.0564(4) 0.0363(4) 0.0446(4) -0.0141(3) -0.0139(3) -0.0089(3)
    N1 0.038(2) 0.037(2) 0.039(2) -0.0074(18) -0.0056(18) -0.0167(18)
    N2 0.055(3) 0.039(2) 0.045(2) -0.014(2) -0.009(2) -0.017(2)
    N3 0.071(3) 0.042(3) 0.064(3) -0.016(2) -0.025(3) -0.016(2)
    N4 0.086(4) 0.050(3) 0.073(4) -0.013(3) -0.035(3) -0.021(3)
    O1 0.063(3) 0.071(3) 0.070(3) -0.015(2) -0.020(2) -0.022(2)
    O2 0.107(4) 0.104(4) 0.070(3) -0.001(3) -0.024(3) -0.034(3)
    O3 0.054(2) 0.039(2) 0.054(2) 0.0039(17) -0.0209(18) -0.0181(17)
    O4 0.057(2) 0.037(2) 0.052(2) -0.0056(17) -0.0248(18) -0.0101(17)
    O5 0.054(2) 0.051(2) 0.047(2) -0.0209(18) 0.0022(18) -0.0164(18)
    O6 0.058(2) 0.047(2) 0.047(2) -0.0133(18) 0.0108(18) -0.0192(18)
    O7 0.091(9) 0.061(9) 0.073(9) -0.011(7) -0.019(6) -0.029(7)
    O8 0.106(7) 0.072(7) 0.079(8) -0.013(6) -0.026(6) -0.028(6)
    O7' 0.094(10) 0.061(9) 0.076(12) -0.003(7) -0.023(8) -0.023(8)
    O8' 0.094(14) 0.068(15) 0.078(17) -0.016(11) -0.026(12) -0.026(14)
    O9 0.065(3) 0.052(3) 0.083(3) -0.014(2) -0.011(2) -0.007(2)
    O10 0.065(3) 0.057(3) 0.085(3) -0.006(2) -0.014(2) -0.023(2)
    O11 0.084(3) 0.057(3) 0.056(2) -0.032(2) -0.022(2) -0.003(2)
    O12 0.087(3) 0.066(3) 0.045(2) -0.030(2) -0.020(2) -0.007(2)
    C1 0.050(3) 0.039(3) 0.045(3) -0.015(2) -0.007(2) -0.016(2)
    C2 0.053(3) 0.039(3) 0.038(3) -0.005(2) -0.008(2) -0.015(2)
    C3 0.040(3) 0.036(3) 0.037(3) -0.005(2) -0.004(2) -0.014(2)
    C4 0.045(3) 0.047(3) 0.048(3) -0.003(2) -0.007(2) -0.017(3)
    C5 0.047(3) 0.056(4) 0.055(3) 0.004(3) -0.010(3) -0.016(3)
    C6 0.063(4) 0.046(3) 0.056(4) 0.011(3) -0.005(3) -0.020(3)
    C7 0.062(4) 0.043(3) 0.052(3) 0.000(3) -0.008(3) -0.020(3)
    C8 0.046(3) 0.050(3) 0.053(3) -0.020(3) -0.015(3) -0.015(3)
    C9 0.047(3) 0.051(3) 0.062(4) -0.015(3) -0.006(3) -0.021(3)
    C10 0.044(3) 0.066(4) 0.084(5) -0.007(3) -0.002(3) -0.018(4)
    C11 0.049(4) 0.081(5) 0.087(5) -0.011(3) -0.023(4) -0.013(4)
    C12 0.068(4) 0.049(3) 0.054(3) -0.022(3) -0.014(3) -0.020(3)
    C13 0.077(4) 0.058(4) 0.060(4) -0.019(3) -0.017(4) -0.023(3)
    C14 0.088(5) 0.079(5) 0.073(5) -0.015(4) -0.026(4) -0.022(4)
    C15 0.106(6) 0.091(6) 0.073(5) -0.018(5) -0.031(5) -0.023(4)
    C16 0.119(7) 0.106(7) 0.068(5) -0.002(6) -0.018(5) -0.037(5)
    C17 0.040(3) 0.040(3) 0.043(3) -0.005(2) -0.009(2) -0.010(2)
    C18 0.067(4) 0.056(4) 0.082(5) 0.006(3) -0.041(4) -0.011(3)
    C19 0.043(3) 0.040(3) 0.043(3) -0.008(2) -0.002(2) -0.009(2)
    C20 0.081(5) 0.070(4) 0.054(4) -0.020(4) 0.021(3) -0.012(3)
    C21 0.080(4) 0.050(4) 0.071(4) -0.013(3) -0.032(4) -0.018(3)
    C22 0.081(5) 0.050(4) 0.076(5) -0.020(3) -0.036(4) -0.008(3)
    C23 0.090(5) 0.060(4) 0.088(5) -0.027(4) -0.034(4) -0.008(4)
    C24 0.089(5) 0.066(5) 0.093(6) -0.035(4) -0.026(5) 0.006(4)
    C25 0.085(5) 0.070(5) 0.082(5) -0.028(4) -0.024(4) 0.003(4)
    C26 0.079(5) 0.056(4) 0.073(5) -0.024(3) -0.025(4) -0.005(3)
    C27 0.073(4) 0.046(3) 0.070(4) -0.020(3) -0.031(4) -0.009(3)
    C28 0.085(5) 0.054(4) 0.068(5) -0.003(4) -0.026(4) -0.024(4)
    C29 0.098(14) 0.058(10) 0.076(14) -0.004(9) -0.016(11) -0.021(10)
    C30 0.095(15) 0.061(15) 0.068(16) -0.007(10) -0.018(12) -0.023(12)
    C31 0.090(14) 0.059(15) 0.072(11) -0.005(13) -0.020(9) -0.025(13)
    C29' 0.085(16) 0.060(15) 0.071(14) -0.012(13) -0.026(11) -0.021(12)
    C30' 0.091(19) 0.06(2) 0.072(14) -0.009(18) -0.018(12) -0.020(19)
    C31' 0.088(17) 0.064(12) 0.08(2) -0.007(11) -0.026(16) -0.015(14)
    C32 0.093(5) 0.059(4) 0.079(5) -0.014(4) -0.032(4) -0.027(4)
    C33 0.088(19) 0.06(3) 0.07(2) -0.019(19) -0.028(14) -0.03(2)
    C34 0.090(16) 0.063(14) 0.070(16) -0.016(11) -0.026(12) -0.026(8)
    C35 0.084(10) 0.066(14) 0.071(9) -0.014(11) -0.022(7) -0.018(11)
    C36 0.090(12) 0.065(16) 0.071(12) -0.017(10) -0.027(10) -0.022(10)
    C33' 0.09(4) 0.06(6) 0.07(5) -0.02(4) -0.03(3) -0.03(5)
    C34' 0.09(4) 0.06(4) 0.07(4) -0.02(3) -0.03(3) -0.02(2)
    C35' 0.08(3) 0.06(4) 0.07(3) -0.01(3) -0.02(2) -0.02(3)
    C36' 0.09(2) 0.07(2) 0.07(2) -0.016(17) -0.027(16) -0.024(17)
    C37 0.065(4) 0.055(4) 0.069(4) -0.012(3) -0.007(3) -0.008(3)
    C38 0.062(5) 0.082(6) 0.141(8) 0.003(4) -0.014(5) -0.018(5)
    C39 0.071(4) 0.058(4) 0.052(4) -0.025(3) -0.016(3) -0.004(3)
    C40 0.136(7) 0.102(6) 0.047(4) -0.054(5) -0.020(4) 0.008(4)
_geom_special_details
;
All e.s.d.'s (except the e.s.d. in the dihedral angle between two l.s. planes)
are estimated using the full covariance matrix. The cell e.s.d.'s are taken
into account individually in the estimation of e.s.d.'s in distances, angles
and torsion angles; correlations between e.s.d.'s in cell parameters are only
used when they are defined by crystal symmetry. An approximate (isotropic)
treatment of cell e.s.d.'s is used for estimating e.s.d.'s involving l.s.
planes.
;
loop_
    _geom_bond_atom_site_label_1
    _geom_bond_atom_site_label_2
    _geom_bond_site_symmetry_2
    _geom_bond_distance
    _geom_bond_publ_flag
    Cu1 O4 2_776 1.961(3) y
    Cu1 O3 . 1.966(3) y
    Cu1 O5 . 1.977(3) y
    Cu1 O6 2_776 1.989(3) y
    Cu1 N1 . 2.233(4) y
    Cu1 Cu1 2_776 2.7254(11) y
    Cu2 O10 2_665 1.959(4) ?
    Cu2 O9 . 1.964(4) ?
    Cu2 O11 . 1.966(4) ?
    Cu2 O12 2_665 1.967(4) ?
    Cu2 N3 . 2.241(4) ?
    Cu2 Cu2 2_665 2.7085(12) ?
    N1 C1 . 1.320(6) ?
    N1 C3 . 1.401(6) ?
    N2 C1 . 1.371(6) ?
    N2 C2 . 1.377(7) ?
    N2 C12 . 1.469(6) ?
    N3 C21 . 1.321(8) ?
    N3 C27 . 1.398(8) ?
    N4 C22 . 1.355(8) ?
    N4 C21 . 1.364(8) ?
    N4 C32 . 1.457(7) ?
    O1 C11 . 1.368(7) ?
    O1 C8 . 1.378(6) ?
    O2 C13 . 1.359(8) ?
    O2 C16 . 1.399(8) ?
    O3 C17 . 1.247(6) ?
    O4 C17 . 1.233(6) ?
    O4 Cu1 2_776 1.961(3) ?
    O5 C19 . 1.248(6) ?
    O6 C19 . 1.240(6) ?
    O6 Cu1 2_776 1.989(3) ?
    O7 C31 . 1.35(3) ?
    O7 C28 . 1.371(15) ?
    O8 C36 . 1.35(2) ?
    O8 C33 . 1.35(9) ?
    O7' C31' . 1.32(3) ?
    O7' C28 . 1.323(15) ?
    O8' C33' . 1.32(15) ?
    O8' C36' . 1.32(3) ?
    O9 C37 . 1.247(7) ?
    O10 C37 . 1.257(7) ?
    O10 Cu2 2_665 1.959(4) ?
    O11 C39 . 1.234(7) ?
    O12 C39 . 1.251(7) ?
    O12 Cu2 2_665 1.967(4) ?
    C1 C8 . 1.447(7) ?
    C2 C3 . 1.377(7) ?
    C2 C7 . 1.396(7) ?
    C3 C4 . 1.397(7) ?
    C4 C5 . 1.375(7) ?
    C4 H4 . 0.9300 ?
    C5 C6 . 1.388(8) ?
    C5 H5 . 0.9300 ?
    C6 C7 . 1.350(8) ?
    C6 H6 . 0.9300 ?
    C7 H7 . 0.9300 ?
    C8 C9 . 1.323(7) ?
    C9 C10 . 1.416(8) ?
    C9 H9 . 0.9300 ?
    C10 C11 . 1.298(9) ?
    C10 H10 . 0.9300 ?
    C11 H11 . 0.9300 ?
    C12 C13 . 1.486(8) ?
    C12 H12A . 0.9700 ?
    C12 H12B . 0.9700 ?
    C13 C14 . 1.300(9) ?
    C14 C15 . 1.403(10) ?
    C14 H14 . 0.9300 ?
    C15 C16 . 1.292(10) ?
    C15 H15 . 0.9300 ?
    C16 H16 . 0.9300 ?
    C17 C18 . 1.512(7) ?
    C18 H18A . 0.9600 ?
    C18 H18B . 0.9600 ?
    C18 H18C . 0.9600 ?
    C19 C20 . 1.508(7) ?
    C20 H20A . 0.9600 ?
    C20 H20B . 0.9600 ?
    C20 H20C . 0.9600 ?
    C21 C28 . 1.437(10) ?
    C22 C27 . 1.392(8) ?
    C22 C23 . 1.404(9) ?
    C23 C24 . 1.330(10) ?
    C23 H23 . 0.9300 ?
    C24 C25 . 1.395(10) ?
    C24 H24 . 0.9300 ?
    C25 C26 . 1.381(9) ?
    C25 H25 . 0.9300 ?
    C26 C27 . 1.387(9) ?
    C26 H26 . 0.9300 ?
    C28 C29' . 1.34(3) ?
    C28 C29 . 1.37(2) ?
    C29 C30 . 1.38(3) ?
    C29 H29 . 0.9300 ?
    C30 C31 . 1.36(4) ?
    C30 H30 . 0.9300 ?
    C31 H31 . 0.9300 ?
    C29' C30' . 1.34(5) ?
    C29' H29' . 0.9300 ?
    C30' C31' . 1.34(5) ?
    C30' H30' . 0.9300 ?
    C31' H31' . 0.9300 ?
    C32 C33' . 1.5(2) ?
    C32 C33 . 1.50(10) ?
    C32 H32A . 0.9700 ?
    C32 H32B . 0.9700 ?
    C32 H32C . 0.9700 ?
    C32 H32D . 0.9700 ?
    C33 C34 . 1.37(10) ?
    C34 C35 . 1.39(5) ?
    C34 H34 . 0.9300 ?
    C35 C36 . 1.37(2) ?
    C35 H35 . 0.9300 ?
    C36 H36 . 0.9300 ?
    C33' C34' . 1.3(2) ?
    C34' C35' . 1.35(10) ?
    C34' H34' . 0.9300 ?
    C35' C36' . 1.34(5) ?
    C35' H35' . 0.9300 ?
    C36' H36' . 0.9300 ?
    C37 C38 . 1.506(9) ?
    C38 H38A . 0.9600 ?
    C38 H38B . 0.9600 ?
    C38 H38C . 0.9600 ?
    C39 C40 . 1.505(8) ?
    C40 H40A . 0.9600 ?
    C40 H40B . 0.9600 ?
    C40 H40C . 0.9600 ?
loop_
    _geom_angle_atom_site_label_1
    _geom_angle_atom_site_label_2
    _geom_angle_atom_site_label_3
    _geom_angle_site_symmetry_1
    _geom_angle_site_symmetry_3
    _geom_angle
    _geom_angle_publ_flag
    O4 Cu1 O3 2_776 . 165.00(14) y
    O4 Cu1 O5 2_776 . 91.84(16) ?
    O3 Cu1 O5 . . 86.28(16) ?
    O4 Cu1 O6 2_776 2_776 87.21(16) ?
    O3 Cu1 O6 . 2_776 90.80(16) ?
    O5 Cu1 O6 . 2_776 165.11(15) y
    O4 Cu1 N1 2_776 . 99.23(14) ?
    O3 Cu1 N1 . . 95.76(14) ?
    O5 Cu1 N1 . . 98.95(14) ?
    O6 Cu1 N1 2_776 . 95.87(14) ?
    O4 Cu1 Cu1 2_776 2_776 82.02(10) ?
    O3 Cu1 Cu1 . 2_776 82.99(10) ?
    O5 Cu1 Cu1 . 2_776 80.88(10) ?
    O6 Cu1 Cu1 2_776 2_776 84.27(11) ?
    N1 Cu1 Cu1 . 2_776 178.75(11) ?
    O10 Cu2 O9 2_665 . 165.48(18) ?
    O10 Cu2 O11 2_665 . 87.25(18) ?
    O9 Cu2 O11 . . 88.85(19) ?
    O10 Cu2 O12 2_665 2_665 92.30(19) ?
    O9 Cu2 O12 . 2_665 87.95(18) ?
    O11 Cu2 O12 . 2_665 165.31(17) ?
    O10 Cu2 N3 2_665 . 99.22(18) ?
    O9 Cu2 N3 . . 95.11(18) ?
    O11 Cu2 N3 . . 96.54(17) ?
    O12 Cu2 N3 2_665 . 98.02(17) ?
    O10 Cu2 Cu2 2_665 2_665 80.40(13) ?
    O9 Cu2 Cu2 . 2_665 85.37(13) ?
    O11 Cu2 Cu2 . 2_665 85.86(12) ?
    O12 Cu2 Cu2 2_665 2_665 79.60(12) ?
    N3 Cu2 Cu2 . 2_665 177.56(13) ?
    C1 N1 C3 . . 104.9(4) ?
    C1 N1 Cu1 . . 133.9(3) ?
    C3 N1 Cu1 . . 121.2(3) ?
    C1 N2 C2 . . 106.3(4) ?
    C1 N2 C12 . . 129.1(5) ?
    C2 N2 C12 . . 124.2(4) ?
    C21 N3 C27 . . 106.2(5) ?
    C21 N3 Cu2 . . 134.3(4) ?
    C27 N3 Cu2 . . 119.5(4) ?
    C22 N4 C21 . . 107.3(5) ?
    C22 N4 C32 . . 123.1(6) ?
    C21 N4 C32 . . 129.5(6) ?
    C11 O1 C8 . . 104.9(5) ?
    C13 O2 C16 . . 104.8(6) ?
    C17 O3 Cu1 . . 123.4(3) ?
    C17 O4 Cu1 . 2_776 125.2(3) ?
    C19 O5 Cu1 . . 126.7(3) ?
    C19 O6 Cu1 . 2_776 122.0(3) ?
    C31 O7 C28 . . 110.3(14) ?
    C36 O8 C33 . . 108(4) ?
    C31' O7' C28 . . 104.3(15) ?
    C33' O8' C36' . . 107(10) ?
    C37 O9 Cu2 . . 121.2(4) ?
    C37 O10 Cu2 . 2_665 127.4(4) ?
    C39 O11 Cu2 . . 120.7(4) ?
    C39 O12 Cu2 . 2_665 127.9(4) ?
    N1 C1 N2 . . 112.6(5) ?
    N1 C1 C8 . . 123.8(4) ?
    N2 C1 C8 . . 123.7(4) ?
    C3 C2 N2 . . 106.7(4) ?
    C3 C2 C7 . . 122.6(5) ?
    N2 C2 C7 . . 130.7(5) ?
    C2 C3 C4 . . 120.5(5) ?
    C2 C3 N1 . . 109.5(4) ?
    C4 C3 N1 . . 130.1(4) ?
    C5 C4 C3 . . 116.6(5) ?
    C5 C4 H4 . . 121.7 ?
    C3 C4 H4 . . 121.7 ?
    C4 C5 C6 . . 121.7(5) ?
    C4 C5 H5 . . 119.1 ?
    C6 C5 H5 . . 119.1 ?
    C7 C6 C5 . . 122.5(5) ?
    C7 C6 H6 . . 118.7 ?
    C5 C6 H6 . . 118.7 ?
    C6 C7 C2 . . 116.1(5) ?
    C6 C7 H7 . . 121.9 ?
    C2 C7 H7 . . 121.9 ?
    C9 C8 O1 . . 110.2(5) ?
    C9 C8 C1 . . 133.1(5) ?
    O1 C8 C1 . . 116.6(5) ?
    C8 C9 C10 . . 106.4(5) ?
    C8 C9 H9 . . 126.8 ?
    C10 C9 H9 . . 126.8 ?
    C11 C10 C9 . . 107.4(6) ?
    C11 C10 H10 . . 126.3 ?
    C9 C10 H10 . . 126.3 ?
    C10 C11 O1 . . 111.1(6) ?
    C10 C11 H11 . . 124.4 ?
    O1 C11 H11 . . 124.4 ?
    N2 C12 C13 . . 115.0(5) ?
    N2 C12 H12A . . 108.5 ?
    C13 C12 H12A . . 108.5 ?
    N2 C12 H12B . . 108.5 ?
    C13 C12 H12B . . 108.5 ?
    H12A C12 H12B . . 107.5 ?
    C14 C13 O2 . . 110.0(6) ?
    C14 C13 C12 . . 135.0(7) ?
    O2 C13 C12 . . 114.8(6) ?
    C13 C14 C15 . . 108.3(7) ?
    C13 C14 H14 . . 125.8 ?
    C15 C14 H14 . . 125.8 ?
    C16 C15 C14 . . 106.8(7) ?
    C16 C15 H15 . . 126.6 ?
    C14 C15 H15 . . 126.6 ?
    C15 C16 O2 . . 110.1(7) ?
    C15 C16 H16 . . 124.9 ?
    O2 C16 H16 . . 124.9 ?
    O4 C17 O3 . . 126.4(5) ?
    O4 C17 C18 . . 117.2(5) ?
    O3 C17 C18 . . 116.4(5) ?
    C17 C18 H18A . . 109.5 ?
    C17 C18 H18B . . 109.5 ?
    H18A C18 H18B . . 109.5 ?
    C17 C18 H18C . . 109.5 ?
    H18A C18 H18C . . 109.5 ?
    H18B C18 H18C . . 109.5 ?
    O6 C19 O5 . . 125.7(5) ?
    O6 C19 C20 . . 118.2(5) ?
    O5 C19 C20 . . 116.1(5) ?
    C19 C20 H20A . . 109.5 ?
    C19 C20 H20B . . 109.5 ?
    H20A C20 H20B . . 109.5 ?
    C19 C20 H20C . . 109.5 ?
    H20A C20 H20C . . 109.5 ?
    H20B C20 H20C . . 109.5 ?
    N3 C21 N4 . . 111.6(6) ?
    N3 C21 C28 . . 124.7(6) ?
    N4 C21 C28 . . 123.7(6) ?
    N4 C22 C27 . . 107.3(6) ?
    N4 C22 C23 . . 133.0(6) ?
    C27 C22 C23 . . 119.7(7) ?
    C24 C23 C22 . . 118.4(7) ?
    C24 C23 H23 . . 120.8 ?
    C22 C23 H23 . . 120.8 ?
    C23 C24 C25 . . 122.5(7) ?
    C23 C24 H24 . . 118.8 ?
    C25 C24 H24 . . 118.8 ?
    C26 C25 C24 . . 120.6(7) ?
    C26 C25 H25 . . 119.7 ?
    C24 C25 H25 . . 119.7 ?
    C25 C26 C27 . . 117.3(7) ?
    C25 C26 H26 . . 121.3 ?
    C27 C26 H26 . . 121.3 ?
    C26 C27 C22 . . 121.5(6) ?
    C26 C27 N3 . . 130.8(5) ?
    C22 C27 N3 . . 107.7(6) ?
    O7' C28 C29' . . 112.0(16) ?
    O7' C28 O7 . . 112.9(11) ?
    C29' C28 O7 . . 30.2(9) ?
    O7' C28 C29 . . 37.5(7) ?
    C29' C28 C29 . . 85.6(15) ?
    O7 C28 C29 . . 102.8(11) ?
    O7' C28 C21 . . 116.4(10) ?
    C29' C28 C21 . . 131.5(14) ?
    O7 C28 C21 . . 122.3(9) ?
    C29 C28 C21 . . 134.6(10) ?
    C28 C29 C30 . . 113.1(16) ?
    C28 C29 H29 . . 123.4 ?
    C30 C29 H29 . . 123.4 ?
    C31 C30 C29 . . 103(3) ?
    C31 C30 H30 . . 128.4 ?
    C29 C30 H30 . . 128.4 ?
    O7 C31 C30 . . 110(2) ?
    O7 C31 H31 . . 125.0 ?
    C30 C31 H31 . . 125.0 ?
    C28 C29' C30' . . 106(2) ?
    C28 C29' H29' . . 127.2 ?
    C30' C29' H29' . . 127.2 ?
    C31' C30' C29' . . 107(3) ?
    C31' C30' H30' . . 126.6 ?
    C29' C30' H30' . . 126.6 ?
    O7' C31' C30' . . 111(3) ?
    O7' C31' H31' . . 124.4 ?
    C30' C31' H31' . . 124.4 ?
    N4 C32 C33' . . 115(8) ?
    N4 C32 C33 . . 106(3) ?
    C33' C32 C33 . . 15(5) ?
    N4 C32 H32A . . 110.5 ?
    C33' C32 H32A . . 116.2 ?
    C33 C32 H32A . . 110.5 ?
    N4 C32 H32B . . 110.5 ?
    C33' C32 H32B . . 95.3 ?
    C33 C32 H32B . . 110.5 ?
    H32A C32 H32B . . 108.7 ?
    N4 C32 H32C . . 108.9 ?
    C33' C32 H32C . . 108.8 ?
    C33 C32 H32C . . 101.3 ?
    H32A C32 H32C . . 10.9 ?
    H32B C32 H32C . . 118.4 ?
    N4 C32 H32D . . 108.5 ?
    C33' C32 H32D . . 108.5 ?
    C33 C32 H32D . . 123.7 ?
    H32A C32 H32D . . 96.9 ?
    H32B C32 H32D . . 14.5 ?
    H32C C32 H32D . . 107.3 ?
    O8 C33 C34 . . 108(7) ?
    O8 C33 C32 . . 119(6) ?
    C34 C33 C32 . . 133(7) ?
    C33 C34 C35 . . 108(4) ?
    C33 C34 H34 . . 126.2 ?
    C35 C34 H34 . . 126.2 ?
    C36 C35 C34 . . 106(3) ?
    C36 C35 H35 . . 126.8 ?
    C34 C35 H35 . . 126.8 ?
    O8 C36 C35 . . 109(2) ?
    O8 C36 H36 . . 125.5 ?
    C35 C36 H36 . . 125.5 ?
    O8' C33' C34' . . 110(10) ?
    O8' C33' C32 . . 121(10) ?
    C34' C33' C32 . . 129(10) ?
    C33' C34' C35' . . 107(9) ?
    C33' C34' H34' . . 126.6 ?
    C35' C34' H34' . . 126.6 ?
    C36' C35' C34' . . 107(5) ?
    C36' C35' H35' . . 126.7 ?
    C34' C35' H35' . . 126.7 ?
    O8' C36' C35' . . 110(3) ?
    O8' C36' H36' . . 125.2 ?
    C35' C36' H36' . . 125.2 ?
    O9 C37 O10 . . 125.5(6) ?
    O9 C37 C38 . . 117.5(6) ?
    O10 C37 C38 . . 117.0(6) ?
    C37 C38 H38A . . 109.5 ?
    C37 C38 H38B . . 109.5 ?
    H38A C38 H38B . . 109.5 ?
    C37 C38 H38C . . 109.5 ?
    H38A C38 H38C . . 109.5 ?
    H38B C38 H38C . . 109.5 ?
    O11 C39 O12 . . 125.9(6) ?
    O11 C39 C40 . . 117.6(6) ?
    O12 C39 C40 . . 116.5(6) ?
    C39 C40 H40A . . 109.5 ?
    C39 C40 H40B . . 109.5 ?
    H40A C40 H40B . . 109.5 ?
    C39 C40 H40C . . 109.5 ?
    H40A C40 H40C . . 109.5 ?
    H40B C40 H40C . . 109.5 ?
loop_
    _geom_hbond_atom_site_label_D
    _geom_hbond_atom_site_label_H
    _geom_hbond_atom_site_label_A
    _geom_hbond_site_symmetry_A
    _geom_hbond_distance_DH
    _geom_hbond_distance_HA
    _geom_hbond_distance_DA
    _geom_hbond_angle_DHA
    C12 H12B O3 2_766 0.97 2.55 3.426(7) 150.6
    C31 H31 O6 2_676 0.93 2.54 3.44(3) 165.7
    C36 H36 O4 2_776 0.93 2.50 3.371(19) 156.7
data_global
_journal_date_recd_electronic     2009-03-12
_journal_date_accepted     2009-06-30
_journal_name_full     'Acta Crystallographica, Section E'
_journal_year     2009
_journal_volume     65
_journal_issue      8
_journal_page_first     m867
_journal_page_last     m868
_journal_paper_category     QM
_journal_coeditor_code     BV2119
_publ_contact_author_name     'Prof. Cai-Feng Bi'
_publ_contact_author_address
;
College of Chemistry and Chemical Engineering,
Ocean University of China
Shandong 266100
People's Republic of China
;
_publ_contact_author_email     'bicaifeng9999@163.com'
_publ_contact_author_fax     '86 532 66781932'
_publ_contact_author_phone     '86 532 66781761'
_publ_section_title
;\
Tetra-\m-acetato-\k^8^<i>O</i>:<i>O</i>'-bis{[2-(2-furyl)-1-(2-furylmethyl)-\
1<i>H</i>-benzimidazole-\k<i>N</i>^3^]copper(II)}
;
loop_
    _publ_author_name
    _publ_author_address
    'Qiang Wang'
;
College of Chemistry and Chemical Engineering,
Ocean University of China
Shandong 266100
People's Republic of China
;
    'Cai-Feng Bi'
;
College of Chemistry and Chemical Engineering,
Ocean University of China
Shandong 266100
People's Republic of China
;
    'Da-Qi Wang'
;
College of Chemistry and Chemical Engineering,
Liaocheng University
Shandong 252059
People's Republic of China
;
    'Yu-Hua Fan'
;
College of Chemistry and Chemical Engineering,
Ocean University of China
Shandong 266100
People's Republic of China
;
    'Ji-Tian Liu'
;
College of Chemistry and Chemical Engineering,
Ocean University of China
Shandong 266100
People's Republic of China
;
