# Supplementary material for: Tetra-μ-acetato-κ8 O:O′-bis­{[2-(2-fur­yl)-1-(2-furylmeth­yl)-1H-benzimidazole-κN 3]copper(II)}
Source: Acta Crystallogr Sect E Struct Rep Online. 2009 Jul 4;65(Pt 8):m867–8. doi: 10.1107/S1600536809025276 (PMC2977270; doi:10.1107/S1600536809025276)
Supplement: Supplementary file 2 [file e-65-0m867-Isup2.hkl]

# 
# h,k,l, Fc-squared, Fo-squared, sigma(Fo-squared) and status flag 
# 
data_I
_shelx_title ' 071225a in P-1' 
_shelx_refln_list_code          4 
_shelx_F_calc_maximum      246.40 
_exptl_crystal_F_000       916.00 
_reflns_d_resolution_high  0.8406 
 
loop_ 
 _symmetry_equiv_pos_as_xyz 
 'x, y, z' 
 '-x, -y, -z' 
 
_cell_length_a     9.6617 
_cell_length_b    11.2779 
_cell_length_c    19.2335 
_cell_angle_alpha  75.817 
_cell_angle_beta   80.031 
_cell_angle_gamma  76.168 
 
_shelx_F_squared_multiplier     1.000 
 
loop_ 
 _refln_index_h 
 _refln_index_k 
 _refln_index_l 
 _refln_F_squared_calc 
 _refln_F_squared_meas 
 _refln_F_squared_sigma 
 _refln_observed_status 
   1   0   0      146.69      125.17      3.42 o 
   2   0   0      372.30      321.94      7.95 o 
   3   0   0     1988.22     1839.41     33.60 o 
   4   0   0     3328.88     3248.39     41.74 o 
   5   0   0      257.15      364.14     13.26 o 
   6   0   0     3581.17     3462.19     49.05 o 
   7   0   0     1029.46     1033.34     32.87 o 
   8   0   0      566.27      506.42     26.38 o 
   9   0   0      125.66      190.92     32.80 o 
  10   0   0        8.97      -10.91     24.64 o 
  11   0   0      113.09      213.20     40.88 o 
 -10   1   0      107.23      132.95     32.34 o 
  -9   1   0      472.53      467.47     39.43 o 
  -8   1   0       53.07       49.26     17.19 o 
  -7   1   0     3552.95     3224.62     63.97 o 
  -6   1   0      181.65      283.69     14.92 o 
  -5   1   0     5727.68     5966.06     71.24 o 
  -4   1   0     3652.28     3447.96     78.04 o 
  -3   1   0     3459.37     3612.78     43.29 o 
  -2   1   0     3658.34     4165.28     79.15 o 
  -1   1   0     7569.23     8220.38    100.69 o 
   0   1   0      228.21      279.78      9.66 o 
   1   1   0     1267.56     1432.96     52.47 o 
   2   1   0     1803.78     1804.86     23.01 o 
   3   1   0        9.96        6.97      7.89 o 
   4   1   0       12.25        8.83      4.57 o 
   5   1   0     1031.68     1166.20     22.73 o 
   6   1   0     1947.68     2161.20     35.64 o 
   7   1   0      322.19      276.85     14.96 o 
   8   1   0      575.82      493.70     37.86 o 
   9   1   0      155.75      130.45     30.50 o 
  10   1   0      258.77      340.70     44.36 o 
  11   1   0       35.51       58.49     29.90 o 
 -10   2   0       92.58       98.19     29.25 o 
  -9   2   0       18.28       29.31     17.71 o 
  -8   2   0      140.24      194.50     23.16 o 
  -7   2   0       44.89       48.43     15.43 o 
  -6   2   0     1323.24     1173.09     64.27 o 
  -5   2   0       15.29       26.38      7.94 o 
  -4   2   0     3312.93     3086.17     41.63 o 
  -3   2   0     3621.15     3789.89     45.81 o 
  -2   2   0      744.26      644.94     14.31 o 
  -1   2   0    14895.73    15915.59    260.55 o 
   0   2   0    10253.46    11125.94    196.55 o 
   1   2   0      644.41      659.87     15.68 o 
   2   2   0     2282.47     2391.28     38.84 o 
   3   2   0      964.56     1068.94     24.39 o 
   4   2   0     2858.60     3289.72     42.13 o 
   5   2   0      871.02      717.58     15.84 o 
   6   2   0      197.09      142.16      9.81 o 
   7   2   0      587.70      463.48     30.99 o 
   8   2   0      193.15      167.73     18.80 o 
   9   2   0       51.10       47.38     23.92 o 
  10   2   0      165.56      147.22     35.89 o 
  11   2   0       20.21       47.06     30.36 o 
 -10   3   0       25.04       46.53     25.70 o 
  -9   3   0       36.35       67.42     19.97 o 
  -8   3   0        8.57        1.34     15.48 o 
  -7   3   0      382.40      366.91     23.84 o 
  -6   3   0     1203.31     1235.31     36.51 o 
  -5   3   0        8.35      -14.01      9.78 o 
  -4   3   0      958.11     1018.87     23.56 o 
  -3   3   0       28.17       21.64      5.21 o 
  -2   3   0       64.25       54.01     14.26 o 
  -1   3   0      345.13      497.74     13.46 o 
   0   3   0     3191.51     3173.11     68.41 o 
   1   3   0     3522.74     3719.05     79.71 o 
   2   3   0      488.25      477.85     19.78 o 
   3   3   0      539.58      526.08     37.95 o 
   4   3   0       22.76       10.15      8.09 o 
   5   3   0     1829.33     1859.97     29.58 o 
   6   3   0      388.51      369.19     22.24 o 
   7   3   0     1577.32     1607.23     40.86 o 
   8   3   0        1.34      -12.97     11.50 o 
   9   3   0      125.56      132.95     30.17 o 
  10   3   0       40.10       22.41     26.75 o 
  11   3   0       91.91      115.34     37.92 o 
  -9   4   0      170.35      186.04     49.72 o 
  -8   4   0        0.33       -0.49     15.77 o 
  -7   4   0       42.94       55.70     17.00 o 
  -6   4   0       36.36       56.41     15.63 o 
  -5   4   0      110.85       92.58     15.62 o 
  -4   4   0      947.31     1066.15     25.07 o 
  -3   4   0      378.55      299.33     12.29 o 
  -2   4   0     4841.63     4501.02     54.82 o 
  -1   4   0      145.78      193.59     10.20 o 
   0   4   0     1999.19     2043.16     53.10 o 
   1   4   0      808.74      689.93     29.51 o 
   2   4   0    13129.44    13001.89    167.09 o 
   3   4   0       28.80       41.56      4.76 o 
   4   4   0     4088.98     3811.36     96.80 o 
   5   4   0       99.38      173.45     16.57 o 
   6   4   0     1585.22     1578.43     41.91 o 
   7   4   0        2.93        2.07     12.57 o 
   8   4   0     1140.16     1078.57     30.59 o 
   9   4   0      274.66      240.67     25.40 o 
  10   4   0      274.41      327.29     44.17 o 
  11   4   0       73.51       71.77     34.44 o 
  -9   5   0      195.24      145.97     39.37 o 
  -8   5   0      131.54       78.40     31.29 o 
  -7   5   0      361.53      433.63     29.77 o 
  -6   5   0      105.96      138.40     19.64 o 
  -5   5   0     1337.88     1151.60     67.95 o 
  -4   5   0       33.25       35.81     13.45 o 
  -3   5   0     5640.56     5750.44     72.75 o 
  -2   5   0      266.26      227.68     14.41 o 
  -1   5   0     3687.86     3234.69     51.52 o 
   0   5   0        7.14        5.91     10.38 o 
   1   5   0    11006.99    11761.85    225.07 o 
   2   5   0      117.41       91.29     17.35 o 
   3   5   0     1568.92     1410.76     24.67 o 
   4   5   0      462.64      473.24     22.81 o 
   5   5   0     2122.96     2281.44     70.05 o 
   6   5   0     1344.16     1400.42     40.84 o 
   7   5   0      286.69      287.59     34.70 o 
   8   5   0     1060.95     1028.87     38.22 o 
   9   5   0        9.50        0.33     12.88 o 
  10   5   0      103.34       71.24     32.73 o 
  11   5   0       32.14        9.92     28.79 o 
  -8   6   0      308.82      286.48     47.19 o 
  -7   6   0        0.65        1.31     26.03 o 
  -6   6   0       31.44       16.56     22.94 o 
  -5   6   0       39.83       62.61     17.64 o 
  -4   6   0     2290.46     2450.59     52.67 o 
  -3   6   0      516.46      502.33     17.77 o 
  -2   6   0     4801.08     5124.55     65.67 o 
  -1   6   0     1367.66     1419.70     27.33 o 
   0   6   0      170.80      146.04     15.16 o 
   1   6   0      130.64      150.79     14.18 o 
   2   6   0       36.16       21.26      8.90 o 
   3   6   0     3859.01     3544.46     92.03 o 
   4   6   0      676.68      631.60     27.00 o 
   5   6   0     2071.90     2025.89     50.25 o 
   6   6   0      120.51       44.33     22.02 o 
   7   6   0      421.65      436.56     30.40 o 
   8   6   0       51.78       54.33     15.18 o 
   9   6   0        7.68      -15.26     12.80 o 
  10   6   0       50.23       41.59     16.66 o 
  -8   7   0       25.70       41.40     33.71 o 
  -7   7   0      291.10      353.38     50.80 o 
  -6   7   0       91.66      145.71     33.59 o 
  -5   7   0       78.75       35.36     25.30 o 
  -4   7   0        8.96       28.39     23.40 o 
  -3   7   0     1187.45     1237.61     78.56 o 
  -2   7   0        1.61      -11.35      7.57 o 
  -1   7   0        2.02       -8.41      6.87 o 
   0   7   0        2.74       16.07     10.40 o 
   1   7   0      531.68      470.79     22.24 o 
   2   7   0        3.46       -1.30      8.81 o 
   3   7   0     1520.08     1223.65     31.17 o 
   4   7   0      226.42      230.02     30.43 o 
   5   7   0      207.98      209.39     22.21 o 
   6   7   0      120.41      126.08     19.97 o 
   7   7   0      109.59      130.85     35.82 o 
   8   7   0        0.84       -1.38     22.35 o 
   9   7   0      260.17      301.99     26.56 o 
  10   7   0        7.12       12.69     17.52 o 
  -7   8   0      119.62      104.56     36.67 o 
  -6   8   0        5.14       18.53     27.73 o 
  -5   8   0       77.13       79.26     30.50 o 
  -4   8   0      355.67      534.97     53.04 o 
  -3   8   0       91.59       98.91     29.45 o 
  -2   8   0        7.64       11.47     12.88 o 
  -1   8   0        0.22       -8.44      7.85 o 
   0   8   0      687.57      566.03     26.48 o 
   1   8   0        3.62      -11.55      9.73 o 
   2   8   0      734.58      765.66     28.03 o 
   3   8   0      897.00     1027.56     52.37 o 
   4   8   0      284.79      280.17     34.37 o 
   5   8   0        4.84       13.01     20.83 o 
   6   8   0      861.31      921.16     38.82 o 
   7   8   0       47.16       18.77     19.98 o 
   8   8   0     1250.70     1294.00     49.37 o 
   9   8   0        5.97      -11.26     18.72 o 
  10   8   0       87.46       78.73     27.69 o 
  -6   9   0        8.53        2.76     27.27 o 
  -5   9   0      164.94      200.45     40.16 o 
  -4   9   0        1.02       -8.67     26.48 o 
  -3   9   0      314.35      315.00     43.05 o 
  -2   9   0        8.78      -21.69     22.01 o 
  -1   9   0      992.05      876.41     68.11 o 
   0   9   0        0.13       23.08     20.41 o 
   1   9   0     2539.17     2545.41     74.42 o 
   2   9   0       29.34       30.41     13.67 o 
   3   9   0     2265.54     1917.45     76.16 o 
   4   9   0       29.88       17.55     21.62 o 
   5   9   0      790.37      696.69     49.09 o 
   6   9   0        4.21       -3.22     22.74 o 
   7   9   0      352.00      288.64     79.26 o 
   8   9   0        0.94      -23.57     18.01 o 
   9   9   0       72.54       67.32     21.74 o 
  -5  10   0       70.39       16.43     29.31 o 
  -4  10   0      492.89      650.04     63.55 o 
  -3  10   0       16.05       49.23     31.15 o 
  -2  10   0     1380.05     1414.55     69.98 o 
  -1  10   0        0.26        2.50     23.13 o 
   0  10   0      752.12      695.76     32.45 o 
   1  10   0       11.16       18.40     14.11 o 
   2  10   0      418.33      385.32     42.52 o 
   3  10   0      152.92      229.17     36.81 o 
   4  10   0      812.01      708.79     51.26 o 
   5  10   0      171.45      140.90     33.98 o 
   6  10   0      443.28      367.90     47.12 o 
   7  10   0      403.98      526.69     54.09 o 
   8  10   0      141.85      190.06     40.29 o 
  -3  11   0      485.66      540.56     58.16 o 
  -2  11   0       20.22       56.45     30.23 o 
  -1  11   0      159.52      156.09     35.75 o 
   0  11   0       21.08       23.59     17.47 o 
   1  11   0      721.81      910.59     57.43 o 
   2  11   0        1.00       -9.40     22.47 o 
   3  11   0      737.27      665.61     51.06 o 
   4  11   0      146.59      148.93     34.64 o 
   5  11   0        2.79       13.41     26.62 o 
   6  11   0       92.49      127.76     35.95 o 
   7  11   0        0.77      -13.47     27.60 o 
  -2  12   0       15.36       16.69     30.82 o 
  -1  12   0       77.26      122.83     36.87 o 
   1  12   0        7.48        4.14     25.04 o 
   2  12   0        8.67       -6.83     21.82 o 
   3  12   0      146.92       82.41     33.26 o 
   4  12   0       91.46       77.75     33.13 o 
   5  12   0       10.69        7.49     27.34 o 
   6  12   0      164.84      155.83     39.70 o 
   2  13   0       10.66        3.15     27.54 o 
  -6 -12   1        1.26      -17.02     25.37 o 
  -5 -12   1      124.37      166.01     40.49 o 
  -4 -12   1       23.80       27.93     30.82 o 
  -3 -12   1       17.08       -0.66     26.75 o 
  -2 -12   1      480.27      559.55     57.97 o 
  -1 -12   1        8.76        3.29     25.70 o 
   1 -12   1       26.57       54.88     29.71 o 
  -7 -11   1       74.71       17.09     28.46 o 
  -6 -11   1        9.76      -18.86     26.48 o 
  -5 -11   1       98.59       77.75     36.28 o 
  -4 -11   1      349.22      282.08     42.98 o 
  -3 -11   1       93.68       77.68     30.83 o 
  -2 -11   1      636.40      586.76     48.44 o 
  -1 -11   1       22.74       -5.91     23.13 o 
   0 -11   1      432.64      405.02     30.56 o 
   1 -11   1       21.07      -23.92     23.79 o 
   2 -11   1      420.98      455.51     51.85 o 
   3 -11   1       55.94       97.86     37.66 o 
  -8 -10   1       69.97       54.21     22.81 o 
  -7 -10   1      397.12      366.98     47.52 o 
  -6 -10   1      137.51      188.75     37.79 o 
  -5 -10   1      116.75       68.48     29.12 o 
  -4 -10   1       21.05       26.95     25.70 o 
  -3 -10   1     1488.62     1479.34     70.71 o 
  -2 -10   1      161.14      192.17     34.11 o 
  -1 -10   1      814.64      727.20     32.15 o 
   0 -10   1      179.81      129.35     20.38 o 
   1 -10   1     1413.97     1539.16     48.94 o 
   2 -10   1       12.26       10.58     26.16 o 
   3 -10   1      603.60      646.43     61.51 o 
   4 -10   1       31.74       29.25     30.36 o 
   5 -10   1      316.23      289.11     48.70 o 
  -9  -9   1       12.93      -25.62     37.95 o 
  -8  -9   1      190.34      179.71     27.88 o 
  -7  -9   1       22.89      -17.88     17.04 o 
  -6  -9   1      509.40      464.98     34.52 o 
  -5  -9   1        3.09        3.22     21.23 o 
  -4  -9   1     2296.89     2211.13     85.23 o 
  -3  -9   1        8.68       49.23     21.16 o 
  -2  -9   1     1422.94     1443.53     64.33 o 
  -1  -9   1        1.83       15.13     13.65 o 
   0  -9   1     1463.40     1590.73     46.02 o 
   1  -9   1       15.51        1.20     12.97 o 
   2  -9   1       38.67       17.94     24.58 o 
   3  -9   1       81.29       69.53     30.63 o 
   4  -9   1      387.45      413.71     50.61 o 
   5  -9   1        7.75      -13.01     27.34 o 
   6  -9   1       27.43       10.91     30.17 o 
  -9  -8   1      132.56      187.76     41.01 o 
  -8  -8   1       22.56       22.41     19.10 o 
  -7  -8   1     1264.73     1344.05     60.49 o 
  -6  -8   1      175.73      112.55     20.85 o 
  -5  -8   1      310.69      338.63     27.70 o 
  -4  -8   1       76.15       76.04     25.23 o 
  -3  -8   1      996.51      902.84     49.81 o 
  -2  -8   1       10.80        1.79     10.26 o 
  -1  -8   1      371.29      368.36     21.79 o 
   0  -8   1        2.93      -16.13     10.75 o 
   1  -8   1       85.79       35.02     13.64 o 
   2  -8   1       46.78       20.96     17.97 o 
   3  -8   1       73.36       56.19     26.42 o 
   4  -8   1      535.71      548.05     46.93 o 
   5  -8   1       20.96       15.38     27.21 o 
   6  -8   1       59.43      107.65     34.83 o 
   7  -8   1       91.89      161.08     41.67 o 
 -10  -7   1       73.79       57.60     19.05 o 
  -9  -7   1       10.85        5.49     15.73 o 
  -8  -7   1      114.52       97.50     21.72 o 
  -7  -7   1      249.86      228.60     25.36 o 
  -6  -7   1       73.72       52.96     16.60 o 
  -5  -7   1      295.56      235.24     58.59 o 
  -4  -7   1      436.43      432.61     34.86 o 
  -3  -7   1      290.60      255.72     31.15 o 
  -2  -7   1      290.78      349.22     23.79 o 
  -1  -7   1        1.24       -9.17      9.33 o 
   0  -7   1       79.57      149.45     32.99 o 
   1  -7   1      686.95      631.18     19.13 o 
   2  -7   1      595.32      600.29     19.73 o 
   3  -7   1        1.63       26.35     23.59 o 
   4  -7   1      631.21      506.84     42.59 o 
   5  -7   1        7.61       28.26     24.45 o 
   6  -7   1      243.74      203.74     38.45 o 
   7  -7   1        0.74        5.13     28.72 o 
   8  -7   1      237.06      238.43     45.15 o 
 -10  -6   1      100.89       80.73     19.49 o 
  -9  -6   1       86.68      107.62     18.20 o 
  -8  -6   1       24.03       19.83     16.17 o 
  -7  -6   1       20.26        2.86     14.10 o 
  -6  -6   1     1455.48     1448.31     44.09 o 
  -5  -6   1      637.37      566.80     27.23 o 
  -4  -6   1     2922.40     3328.98     65.82 o 
  -3  -6   1     1469.02     1598.20     29.06 o 
  -2  -6   1      157.58       96.80     18.57 o 
  -1  -6   1        9.76       11.72      8.73 o 
   0  -6   1      826.22      810.11     26.51 o 
   1  -6   1     4903.04     5222.91     65.74 o 
   2  -6   1      337.63      515.90     20.10 o 
   3  -6   1     3718.89     4249.29     59.09 o 
   4  -6   1       84.36       86.75     15.19 o 
   5  -6   1      291.71      286.28     38.12 o 
   6  -6   1       90.19       64.80     28.59 o 
   7  -6   1      285.03      387.69     46.60 o 
   8  -6   1       67.22       24.45     30.49 o 
 -10  -5   1      126.37      136.43     35.03 o 
  -9  -5   1      404.20      434.93     24.16 o 
  -8  -5   1       92.71      130.57     19.23 o 
  -7  -5   1      764.59      744.58     50.07 o 
  -6  -5   1     1333.06     1361.10     40.66 o 
  -5  -5   1     2153.06     2009.66     47.72 o 
  -4  -5   1     1055.27      900.80     29.61 o 
  -3  -5   1      183.94      250.02     11.96 o 
  -2  -5   1     9404.83     8854.40    122.34 o 
  -1  -5   1      214.18      173.25     29.94 o 
   0  -5   1     5257.76     4665.89    138.03 o 
   1  -5   1      219.82      176.64     10.25 o 
   2  -5   1     3335.99     3350.09     45.73 o 
   3  -5   1      248.98      218.11     12.97 o 
   4  -5   1     4127.14     4052.65     64.12 o 
   5  -5   1      276.00      292.73     22.03 o 
   6  -5   1      356.67      439.76     25.55 o 
   7  -5   1       78.63       65.33     27.67 o 
   8  -5   1      129.31       91.95     32.01 o 
   9  -5   1      184.20      167.79     38.91 o 
 -11  -4   1      105.80      124.80     37.86 o 
 -10  -4   1      181.50      184.35     38.58 o 
  -9  -4   1       85.79       50.61     14.15 o 
  -8  -4   1       22.57       19.98     12.02 o 
  -7  -4   1      708.04      766.27     31.35 o 
  -6  -4   1       39.63       35.76     12.87 o 
  -5  -4   1     2467.00     2704.80     77.97 o 
  -4  -4   1      587.87      619.19     23.35 o 
  -3  -4   1      615.70      711.27     23.14 o 
  -2  -4   1       30.86       47.92      6.25 o 
  -1  -4   1      184.13      218.06     11.87 o 
   0  -4   1       25.10       10.59      6.32 o 
   1  -4   1     2082.97     2128.36     30.42 o 
   2  -4   1        4.24       26.71      6.02 o 
   3  -4   1      100.00       70.73      8.18 o 
   4  -4   1      379.44      344.83     13.79 o 
   5  -4   1      275.16      328.51     21.81 o 
   6  -4   1       53.55       36.66     14.95 o 
   7  -4   1        0.10       -9.40     13.75 o 
   8  -4   1      276.59      325.19     32.30 o 
   9  -4   1        2.46      -12.95     27.47 o 
 -11  -3   1        3.58        7.69     28.00 o 
 -10  -3   1       89.35       48.24     29.71 o 
  -9  -3   1       30.94       43.84     24.51 o 
  -8  -3   1      193.16      193.87     16.82 o 
  -7  -3   1       13.47        8.79     12.18 o 
  -6  -3   1     4346.89     4561.20     78.78 o 
  -5  -3   1      163.70      151.51     14.10 o 
  -4  -3   1      176.72       81.23     11.34 o 
  -3  -3   1       14.67       24.55     18.27 o 
  -2  -3   1     9549.06     8964.60     95.30 o 
  -1  -3   1      725.74      831.19     15.59 o 
   0  -3   1    11521.85    11337.53    186.56 o 
   1  -3   1      191.82      203.94      7.99 o 
   2  -3   1      785.77      675.13     21.88 o 
   3  -3   1      783.16      689.53     27.86 o 
   4  -3   1       16.19       14.03      6.62 o 
   5  -3   1        8.43       44.30      8.36 o 
   6  -3   1       35.36       55.43     14.69 o 
   7  -3   1        6.55        9.38     24.45 o 
   8  -3   1      234.50      315.35     89.48 o 
   9  -3   1       16.13       36.05     18.84 o 
  10  -3   1       43.20       11.24     29.77 o 
 -11  -2   1       70.22       45.81     30.76 o 
 -10  -2   1       82.97      217.80     37.86 o 
  -9  -2   1      465.74      509.73     41.73 o 
  -8  -2   1      109.55       98.35     32.56 o 
  -7  -2   1      115.22      139.28     14.69 o 
  -6  -2   1     1416.94     1195.60     21.47 o 
  -5  -2   1        0.84       -5.30      5.07 o 
  -4  -2   1      147.56      100.16      7.14 o 
  -3  -2   1     1818.30     2037.19     37.01 o 
  -2  -2   1    10770.51    11631.65    145.00 o 
  -1  -2   1     7838.91     7725.80     80.34 o 
   0  -2   1      129.91      104.47      7.27 o 
   1  -2   1     5688.34     6367.41     67.23 o 
   2  -2   1     1717.85     1829.20     28.99 o 
   3  -2   1     1013.85      847.59     17.09 o 
   4  -2   1     1001.11     1122.85     27.51 o 
   5  -2   1     2377.59     2323.77     36.68 o 
   6  -2   1        8.95       11.99     12.02 o 
   7  -2   1      519.00      476.93     25.48 o 
   8  -2   1      396.21      384.41     31.58 o 
   9  -2   1      559.17      617.67     33.26 o 
  10  -2   1        0.12      -18.99     21.95 o 
 -11  -1   1      155.32      140.97     36.61 o 
 -10  -1   1       13.05       28.52     27.60 o 
  -9  -1   1       55.04       86.43     27.86 o 
  -8  -1   1      105.80      113.50     27.01 o 
  -7  -1   1      531.90      569.17     19.08 o 
  -6  -1   1      195.88      246.40     11.27 o 
  -5  -1   1      454.77      499.98     12.66 o 
  -4  -1   1      405.70      402.92     13.30 o 
  -3  -1   1      283.43      324.37     12.93 o 
  -2  -1   1     1409.89     1469.37     25.90 o 
  -1  -1   1      410.00      436.15     10.62 o 
   0  -1   1    17419.77    18764.95    394.08 o 
   1  -1   1     1097.42     1193.84     15.96 o 
   2  -1   1    16115.79    17284.39    362.75 o 
   3  -1   1        0.25        1.06      4.52 o 
   4  -1   1    12685.77    14389.70    149.08 o 
   5  -1   1        9.55       21.88     12.58 o 
   6  -1   1     4439.68     4324.27     58.58 o 
   7  -1   1      200.41      268.88     22.13 o 
   8  -1   1      984.86      934.05     35.07 o 
   9  -1   1      300.64      339.91     28.13 o 
  10  -1   1       86.66       96.02     29.64 o 
 -11   0   1       87.45      179.09     38.84 o 
 -10   0   1       44.89       90.24     31.94 o 
  -9   0   1      111.07      147.81     31.94 o 
  -8   0   1      802.66      764.57     43.83 o 
  -7   0   1     1739.01     1493.98     39.59 o 
  -6   0   1     2796.81     2858.55     42.64 o 
  -5   0   1     2247.71     2118.84     32.80 o 
  -4   0   1      870.91      905.22     15.10 o 
  -3   0   1     3831.99     3649.59     41.92 o 
  -2   0   1      292.00      281.28      9.37 o 
  -1   0   1    60711.61    63662.22   1932.99 o 
   1   0   1    35739.53    37611.70    374.61 o 
   2   0   1     2138.95     1857.98     23.59 o 
   3   0   1     2637.63     2610.61     33.24 o 
   4   0   1     1033.62     1111.34     20.46 o 
   5   0   1     1636.41     1625.24     28.07 o 
   6   0   1     1789.00     1959.91     33.91 o 
   7   0   1      386.73      313.11     27.71 o 
   8   0   1      565.60      646.24     28.93 o 
   9   0   1       27.56       17.61     22.81 o 
  10   0   1       79.39      121.12     30.50 o 
  11   0   1       19.29       22.08     27.08 o 
 -10   1   1       57.01       50.74     27.27 o 
  -9   1   1        7.67       34.70     24.25 o 
  -8   1   1      317.44      281.55     24.37 o 
  -7   1   1      279.73      359.69     24.90 o 
  -6   1   1     4754.86     4659.60    106.79 o 
  -5   1   1      252.46      162.02     10.95 o 
  -4   1   1    15969.66    16593.38    202.42 o 
  -3   1   1     5230.54     5380.94     71.16 o 
  -2   1   1     2105.71     1865.41     43.37 o 
  -1   1   1       13.62        0.20      4.80 o 
   0   1   1       58.38       85.90      4.40 o 
   1   1   1       15.58       24.15      2.97 o 
   2   1   1    18431.22    19812.21    197.00 o 
   3   1   1     1865.00     2012.24     27.16 o 
   4   1   1      910.67      680.97     23.01 o 
   5   1   1      774.75      797.64     18.69 o 
   6   1   1      474.44      470.07     16.36 o 
   7   1   1      353.18      317.84     15.71 o 
   8   1   1       56.34       63.55     24.38 o 
   9   1   1       73.30       60.00     26.42 o 
  10   1   1       14.12       49.62     29.18 o 
  11   1   1       25.98       13.08     27.08 o 
 -10   2   1       53.92       47.19     28.00 o 
  -9   2   1      414.63      422.03     48.24 o 
  -8   2   1      100.38      124.15     19.82 o 
  -7   2   1      362.25      323.34     24.03 o 
  -6   2   1      366.07      376.37     34.60 o 
  -5   2   1     3732.11     3706.04     49.36 o 
  -4   2   1     4510.80     4839.95     67.81 o 
  -3   2   1      677.00      475.71     32.53 o 
  -2   2   1     5020.44     5099.02     81.91 o 
  -1   2   1     7379.09     7835.99     96.94 o 
   0   2   1     2165.70     2022.46     43.63 o 
   1   2   1     5132.83     5804.67    110.27 o 
   2   2   1      414.49      341.67     12.80 o 
   3   2   1      280.90      323.54     23.08 o 
   4   2   1       40.57       46.25      9.99 o 
   5   2   1     2624.71     2445.50     31.77 o 
   6   2   1      190.88      201.23     16.82 o 
   7   2   1      411.96      429.82     17.26 o 
   8   2   1        4.99        6.50     12.28 o 
   9   2   1      542.99      568.75     44.17 o 
  10   2   1       13.43       73.15     30.23 o 
  11   2   1       58.25       41.93     33.19 o 
 -10   3   1       26.39       88.46     29.91 o 
  -9   3   1      215.79      170.80     44.20 o 
  -8   3   1      268.31      191.04     22.94 o 
  -7   3   1       10.94       11.02     14.18 o 
  -6   3   1       35.41       44.07     14.00 o 
  -5   3   1      191.90      179.51     16.99 o 
  -4   3   1      384.55      407.45     12.70 o 
  -3   3   1      791.98      960.09     19.64 o 
  -2   3   1     2115.98     2040.01     32.43 o 
  -1   3   1      462.13      514.24     31.94 o 
   0   3   1     1356.27     1615.70     40.68 o 
   1   3   1     1398.39     1338.06     38.18 o 
   2   3   1     1237.22     1342.10     28.74 o 
   3   3   1     1088.91      892.94     24.33 o 
   4   3   1     1429.19     1416.12     33.04 o 
   5   3   1      258.13      252.45      9.97 o 
   6   3   1     3780.63     4066.83     48.59 o 
   7   3   1      610.03      635.68     22.14 o 
   8   3   1      787.56      723.71     40.94 o 
   9   3   1       79.38       88.22     19.59 o 
  10   3   1      343.03      496.46     51.46 o 
  11   3   1        0.78        9.33     30.30 o 
  -9   4   1        2.19       -4.13     16.74 o 
  -8   4   1      125.06      185.64     72.36 o 
  -7   4   1      128.92      164.47     35.42 o 
  -6   4   1      321.16      320.28     24.48 o 
  -5   4   1      872.98      790.80     28.82 o 
  -4   4   1      215.20      164.04     12.34 o 
  -3   4   1     2017.59     1807.27     35.32 o 
  -2   4   1       21.97       83.87      8.35 o 
  -1   4   1     2078.62     1768.34     31.50 o 
   0   4   1       10.28        1.38      8.41 o 
   1   4   1    27550.01    27996.04    487.66 o 
   2   4   1      133.55      116.06     17.55 o 
   3   4   1     6212.51     5686.37     85.82 o 
   4   4   1        5.13       -0.57     13.47 o 
   5   4   1     3759.95     3341.73     62.58 o 
   6   4   1        6.68        8.34      9.15 o 
   7   4   1     1510.18     1499.54     34.16 o 
   8   4   1      762.57      703.47     24.91 o 
   9   4   1      487.15      478.56     29.10 o 
  10   4   1      335.39      395.25     49.09 o 
  11   4   1       15.54       27.87     29.71 o 
  -9   5   1      184.71      165.95     38.45 o 
  -8   5   1      186.44      208.43     36.38 o 
  -7   5   1       41.94       34.52     16.69 o 
  -6   5   1      492.56      387.37     30.89 o 
  -5   5   1      180.85      184.07     20.20 o 
  -4   5   1     2108.42     2221.29     48.84 o 
  -3   5   1      407.02      509.49     29.31 o 
  -2   5   1     4361.77     4727.42     69.16 o 
  -1   5   1       54.11       46.65     27.80 o 
   0   5   1     7252.68     8183.76    161.26 o 
   1   5   1       27.82       13.67     12.16 o 
   2   5   1     3666.08     4284.32    100.74 o 
   3   5   1       86.50       94.75     13.03 o 
   4   5   1     3285.84     3418.24    118.42 o 
   5   5   1     1834.70     1993.42     47.58 o 
   6   5   1      925.59     1019.16     40.78 o 
   7   5   1      467.53      476.36     21.06 o 
   8   5   1      235.69      275.67     21.06 o 
   9   5   1      431.28      496.69     25.09 o 
  10   5   1        0.60       -6.51     17.77 o 
  11   5   1      103.76       71.37     33.52 o 
  -8   6   1        0.41      -23.13     23.13 o 
  -7   6   1      232.49      245.66     41.01 o 
  -6   6   1       16.30       14.06     15.98 o 
  -5   6   1      914.24      872.73     33.13 o 
  -4   6   1      385.74      421.30     24.31 o 
  -3   6   1     4078.72     3977.24     55.12 o 
  -2   6   1       20.69       12.63      8.66 o 
  -1   6   1     3363.25     3039.99     59.93 o 
   0   6   1      132.28       89.51     16.95 o 
   1   6   1     1430.12     1260.91     46.59 o 
   2   6   1      428.96      374.42     27.53 o 
   3   6   1      197.18       87.21     20.24 o 
   4   6   1      584.11      563.71     25.83 o 
   5   6   1       43.11       39.04     13.44 o 
   6   6   1      550.81      535.45     37.13 o 
   7   6   1      121.35      137.17     16.78 o 
   8   6   1       14.16       22.37     13.61 o 
   9   6   1       93.49       69.80     16.06 o 
  10   6   1       19.00       15.43     18.12 o 
  11   6   1        7.41      -16.49     29.97 o 
  -8   7   1      301.90      269.26     45.74 o 
  -7   7   1        9.95       12.55     29.44 o 
  -6   7   1       19.67       11.83     26.62 o 
  -5   7   1      204.28      178.89     33.98 o 
  -4   7   1      250.77      353.98     24.53 o 
  -3   7   1      782.34      747.93     36.27 o 
  -2   7   1       91.22      105.26     15.41 o 
  -1   7   1      401.53      369.80     18.36 o 
   0   7   1      426.03      426.07     29.05 o 
   1   7   1      108.73       73.08     18.01 o 
   2   7   1      700.20      645.31     37.59 o 
   3   7   1        1.05        5.85     11.90 o 
   4   7   1      614.88      600.17     39.37 o 
   5   7   1      365.80      269.03     23.68 o 
   6   7   1      270.68      271.01     36.47 o 
   7   7   1      175.11      148.80     21.77 o 
   8   7   1      441.00      511.01     28.22 o 
   9   7   1        0.28      -21.71     14.47 o 
  10   7   1      105.88       86.56     22.48 o 
  -7   8   1        0.18       24.38     31.09 o 
  -6   8   1       96.61       54.22     31.09 o 
  -5   8   1       59.49       43.11     26.29 o 
  -4   8   1       36.05       45.22     27.21 o 
  -3   8   1       69.95       26.03     24.65 o 
  -2   8   1        5.67      -19.18     12.78 o 
  -1   8   1      698.16      691.44     21.78 o 
   0   8   1       47.87        9.23     11.93 o 
   1   8   1      299.37      223.12     28.46 o 
   2   8   1        0.11        3.61     15.84 o 
   3   8   1     2025.76     1779.52     68.41 o 
   4   8   1       41.89       14.98     19.78 o 
   5   8   1     1187.92     1009.03     54.08 o 
   6   8   1      159.10      185.29     23.56 o 
   7   8   1      678.80      600.99     34.06 o 
   8   8   1       20.27       40.80     16.43 o 
   9   8   1      232.97      257.97     26.17 o 
  10   8   1       61.09       59.37     22.36 o 
  -6   9   1       55.60       37.46     30.89 o 
  -5   9   1       74.94       52.51     30.10 o 
  -4   9   1      525.88      455.05     51.26 o 
  -3   9   1        0.42       -9.07     22.08 o 
  -2   9   1      644.16      456.04     41.87 o 
  -1   9   1       68.91       66.44     16.32 o 
   0   9   1     1281.40     1500.78     43.84 o 
   1   9   1       59.20       84.72     18.30 o 
   2   9   1     3628.35     3530.70     69.82 o 
   3   9   1       63.91      109.49     28.19 o 
   4   9   1     1066.08     1011.72     55.53 o 
   5   9   1       19.32       11.96     20.51 o 
   6   9   1      352.19      359.62     43.71 o 
   7   9   1      125.45       89.73     22.46 o 
   8   9   1       55.87       53.96     32.07 o 
   9   9   1       79.54      112.05     33.23 o 
  -5  10   1      134.48      125.92     36.61 o 
  -4  10   1       42.40       50.93     32.07 o 
  -3  10   1      846.24      986.69     64.92 o 
  -2  10   1       91.71      180.01     36.41 o 
  -1  10   1     1582.10     1551.43     70.51 o 
   0  10   1       54.82       43.39     23.03 o 
   1  10   1      301.85      240.50     30.13 o 
   2  10   1        0.57        8.61     22.21 o 
   3  10   1      861.55      762.01     50.86 o 
   4  10   1        3.54       21.75     24.32 o 
   5  10   1      350.48      378.23     45.87 o 
   6  10   1      736.22      666.99     51.91 o 
   7  10   1      268.65      207.88     38.12 o 
   9  10   1       19.13       26.68     25.79 o 
  -4  11   1      153.29      200.45     43.57 o 
  -3  11   1       43.47       34.11     30.76 o 
  -2  11   1      165.18      183.43     38.19 o 
  -1  11   1      131.05      144.72     33.98 o 
   0  11   1      625.57      625.92     33.67 o 
   1  11   1      259.28      210.24     34.83 o 
   2  11   1      414.13      448.88     47.06 o 
   3  11   1       80.32      125.99     33.59 o 
   4  11   1       45.04      110.48     31.88 o 
   5  11   1       51.61       86.89     31.48 o 
   6  11   1       28.04       66.38     29.51 o 
   7  11   1      100.49       73.67     30.43 o 
  -2  12   1       76.57       80.90     34.97 o 
  -1  12   1       60.43       66.38     30.96 o 
   0  12   1       30.92       -1.18     23.73 o 
   1  12   1       84.49       90.24     31.61 o 
   2  12   1       64.63       72.09     29.64 o 
   3  12   1      184.45      193.22     38.38 o 
   4  12   1        1.00      -19.78     21.88 o 
   5  12   1      110.46      135.65     36.15 o 
   6  12   1        3.06       -5.52     28.79 o 
   2  13   1      140.80       67.17     34.11 o 
   3  13   1        4.18        2.63     29.90 o 
   4  13   1      262.30      221.55     45.09 o 
  -5 -12   2       63.98       53.43     33.25 o 
  -4 -12   2        0.18       -9.86     26.88 o 
  -3 -12   2      265.36      300.93     47.98 o 
  -2 -12   2       27.30       23.73     27.67 o 
  -1 -12   2      127.14      196.44     39.83 o 
   1 -12   2       42.52       97.86     33.59 o 
  -7 -11   2       23.42       10.78     27.67 o 
  -6 -11   2      333.17      391.04     52.12 o 
  -5 -11   2       43.78       60.20     32.07 o 
  -4 -11   2       14.02       10.98     26.22 o 
  -3 -11   2      180.89       78.86     29.64 o 
  -2 -11   2        1.71      -12.88     22.61 o 
  -1 -11   2      557.90      537.40     46.86 o 
   0 -11   2       37.87       43.91     18.21 o 
   1 -11   2      461.54      487.59     46.53 o 
   2 -11   2       23.67       52.51     33.25 o 
   3 -11   2      442.56      524.32     58.36 o 
  -8 -10   2      144.17      179.02     42.56 o 
  -7 -10   2      198.39      228.05     42.59 o 
  -6 -10   2      168.46      148.33     37.40 o 
  -5 -10   2       20.70      -24.25     21.36 o 
  -4 -10   2      580.51      654.65     49.95 o 
  -3 -10   2       80.55       66.64     28.79 o 
  -2 -10   2     1759.77     1509.90     70.97 o 
  -1 -10   2      318.88      383.55     43.31 o 
   0 -10   2      751.90      805.14     36.01 o 
   1 -10   2       65.92      170.93     27.67 o 
   2 -10   2      776.04      856.05     58.42 o 
   3 -10   2        3.57       -0.53     26.81 o 
   4 -10   2      361.87      367.11     51.26 o 
   5 -10   2       69.18       54.55     34.57 o 
  -9  -9   2       64.88       59.87     23.07 o 
  -8  -9   2        0.80      -13.33     19.20 o 
  -7  -9   2      635.21      571.77     54.48 o 
  -6  -9   2       11.49       26.77     17.32 o 
  -5  -9   2      778.95      765.89     52.11 o 
  -4  -9   2      307.21      351.47     41.80 o 
  -3  -9   2     1467.49     1455.29     68.08 o 
  -2  -9   2        2.24       13.21     19.91 o 
  -1  -9   2     1334.38     1410.33     43.02 o 
   0  -9   2        8.50       -6.37     13.58 o 
   1  -9   2      351.82      342.06     86.03 o 
   2  -9   2        0.05      -17.54     11.69 o 
   3  -9   2      115.32      167.72     35.10 o 
   4  -9   2        3.97       -3.48     24.97 o 
   5  -9   2       35.07       38.38     30.17 o 
   6  -9   2       19.42       17.15     32.01 o 
  -9  -8   2       20.11       -6.55     18.62 o 
  -8  -8   2      821.92      904.79     42.42 o 
  -7  -8   2        0.53        3.41     15.77 o 
  -6  -8   2      705.78      645.91     33.72 o 
  -5  -8   2      312.16      349.98     45.41 o 
  -4  -8   2      326.51      262.10     34.97 o 
  -3  -8   2      232.10      244.22     33.52 o 
  -2  -8   2     1227.83     1106.32     70.25 o 
  -1  -8   2        3.17        2.94     11.15 o 
   0  -8   2      232.50      174.19     19.33 o 
   1  -8   2       20.70       18.97     12.64 o 
   2  -8   2        0.38      -10.21     11.80 o 
   3  -8   2      110.71      190.46     35.36 o 
   4  -8   2      101.37      157.40     35.56 o 
   5  -8   2      196.36      233.57     39.96 o 
   6  -8   2      144.17      158.98     38.32 o 
   7  -8   2        5.25       -1.97     28.19 o 
 -10  -7   2       79.60       68.01     20.69 o 
  -9  -7   2      176.70      152.50     25.91 o 
  -8  -7   2       68.69       70.40     38.18 o 
  -7  -7   2       10.79        9.86     15.29 o 
  -6  -7   2       79.20       89.24     18.88 o 
  -5  -7   2        4.14        0.10     13.01 o 
  -4  -7   2      822.18      733.19     39.69 o 
  -3  -7   2        2.41      -14.98     16.03 o 
  -2  -7   2       41.78       55.80     16.43 o 
  -1  -7   2        3.98       13.71     10.02 o 
   0  -7   2      170.24      181.30     36.87 o 
   1  -7   2      523.61      366.53     22.29 o 
   2  -7   2       41.88       40.81     14.13 o 
   3  -7   2     2276.77     2265.49     53.77 o 
   4  -7   2        3.20      -14.79     20.31 o 
   5  -7   2      209.87      226.21     38.19 o 
   6  -7   2        1.72       -4.60     24.65 o 
   7  -7   2      345.09      358.24     49.75 o 
 -10  -6   2        0.03        4.34     29.64 o 
  -9  -6   2       38.71       30.70     16.10 o 
  -8  -6   2      119.56       77.25     19.49 o 
  -7  -6   2      445.44      530.54     29.45 o 
  -6  -6   2      263.55      276.73     24.29 o 
  -5  -6   2     2106.06     2516.50     57.82 o 
  -4  -6   2     1246.75     1357.50     39.51 o 
  -3  -6   2      725.80      836.89     36.84 o 
  -2  -6   2      954.67      995.46     41.99 o 
  -1  -6   2       87.33      118.31     22.38 o 
   0  -6   2     1283.93     1360.40     35.23 o 
   1  -6   2      449.33      538.91     16.45 o 
   2  -6   2     8416.90     9126.81    103.99 o 
   3  -6   2      481.69      434.94     22.85 o 
   4  -6   2     1168.16     1125.41     57.96 o 
   5  -6   2        1.35      -30.10     20.11 o 
   6  -6   2      233.77      240.60     40.49 o 
   7  -6   2      142.69      178.17     37.20 o 
   8  -6   2      287.35      314.35     47.71 o 
 -10  -5   2      429.26      501.58     53.43 o 
  -9  -5   2       20.90       12.23     13.67 o 
  -8  -5   2      496.65      518.26     29.70 o 
  -7  -5   2      480.67      489.19     27.70 o 
  -6  -5   2      698.58      541.09     32.60 o 
  -5  -5   2      965.89      922.89     31.92 o 
  -4  -5   2     1996.12     1622.11     66.73 o 
  -3  -5   2     4374.78     4077.54     53.30 o 
  -2  -5   2      286.91      247.76     14.48 o 
  -1  -5   2     3106.85     2878.47     51.64 o 
   0  -5   2      230.78      244.77     15.74 o 
   1  -5   2     1377.74     1344.53     24.06 o 
   2  -5   2       73.78       57.46      7.90 o 
   3  -5   2     3075.48     3176.00     45.15 o 
   4  -5   2       74.86      109.53     11.58 o 
   5  -5   2      409.99      456.90     23.76 o 
   6  -5   2      242.93      215.11     35.89 o 
   7  -5   2      568.47      472.80     43.38 o 
   8  -5   2       20.92       10.32     26.55 o 
   9  -5   2       64.43       65.52     34.50 o 
 -11  -4   2      132.52       94.84     37.00 o 
 -10  -4   2       67.91       92.47     32.80 o 
  -9  -4   2        0.58      -11.50     21.75 o 
  -8  -4   2      139.22      122.21     16.20 o 
  -7  -4   2      197.00      181.12     20.40 o 
  -6  -4   2     1922.73     1919.24    109.38 o 
  -5  -4   2       57.06       25.43     10.82 o 
  -4  -4   2     1891.08     1940.74     42.68 o 
  -3  -4   2      657.87      862.24     25.94 o 
  -2  -4   2     2958.33     2661.23     48.39 o 
  -1  -4   2     1067.14     1213.28     27.23 o 
   0  -4   2     3198.64     2974.90     51.10 o 
   1  -4   2     1352.16     1435.21     23.11 o 
   2  -4   2      987.57      997.23     19.33 o 
   3  -4   2      204.95      136.47     16.57 o 
   4  -4   2     1420.02     1264.40     27.45 o 
   5  -4   2        3.98       -8.98     10.88 o 
   6  -4   2        0.13       -9.78     11.32 o 
   7  -4   2        1.76       -6.84     13.22 o 
   8  -4   2        1.38      -13.87     25.37 o 
   9  -4   2       38.96       23.00     31.02 o 
 -11  -3   2      131.08      197.42     43.64 o 
 -10  -3   2       12.68       47.06     31.55 o 
  -9  -3   2       76.33      159.57     32.73 o 
  -8  -3   2        8.19      -13.66      9.38 o 
  -7  -3   2      812.24      808.34     44.88 o 
  -6  -3   2       15.42       10.00     17.71 o 
  -5  -3   2     1100.95      997.16     29.88 o 
  -4  -3   2       20.76        7.44      8.57 o 
  -3  -3   2     2719.17     2856.45     66.63 o 
  -2  -3   2     3669.82     3653.07     44.59 o 
  -1  -3   2     1767.15     1979.45     27.53 o 
   0  -3   2      184.18      122.86     10.25 o 
   1  -3   2      265.67      231.14      7.99 o 
   2  -3   2      862.27      845.45     16.34 o 
   3  -3   2      155.05      151.25      9.44 o 
   4  -3   2      187.81      216.76     11.72 o 
   5  -3   2        8.52       -4.90      7.53 o 
   6  -3   2      982.06      978.90     32.42 o 
   7  -3   2      190.06      270.27     25.76 o 
   8  -3   2        3.13      -16.74     14.55 o 
  10  -3   2        5.12      -24.18     28.26 o 
 -11  -2   2       14.69       38.12     29.38 o 
 -10  -2   2       32.38       30.36     27.14 o 
  -9  -2   2       65.15       52.45     26.29 o 
  -8  -2   2        2.82        4.60     19.06 o 
  -7  -2   2      172.80      162.07     13.88 o 
  -6  -2   2        0.40       -8.97      6.36 o 
  -5  -2   2      481.24      425.33     13.51 o 
  -4  -2   2     1010.44      943.54     41.33 o 
  -3  -2   2      711.00      697.31     19.98 o 
  -2  -2   2    10157.19    10247.19    129.48 o 
  -1  -2   2    14944.91    15772.83    157.45 o 
   0  -2   2     2596.56     2982.95     52.11 o 
   1  -2   2    10473.57    12193.77    123.48 o 
   2  -2   2     4213.81     4575.85     77.75 o 
   3  -2   2        1.33        9.40      5.44 o 
   4  -2   2     6500.49     7324.18    162.41 o 
   5  -2   2       12.30       33.86      8.39 o 
   6  -2   2     1110.22     1243.34     41.21 o 
   7  -2   2        1.03      -11.02     11.43 o 
   8  -2   2      252.17      273.50     28.29 o 
   9  -2   2       21.23       13.35     16.66 o 
  10  -2   2      166.17      148.47     32.99 o 
 -11  -1   2        0.85       14.39     28.26 o 
 -10  -1   2      139.67      212.41     37.13 o 
  -9  -1   2        0.25        4.40     21.82 o 
  -8  -1   2      353.68      441.12     40.49 o 
  -7  -1   2       63.27       31.93      9.31 o 
  -6  -1   2     2557.66     2710.68     35.26 o 
  -5  -1   2      175.15      119.17      9.55 o 
  -4  -1   2      880.17      875.96     28.75 o 
  -3  -1   2      203.72      151.82     10.50 o 
  -2  -1   2    20723.43    21570.64    256.08 o 
  -1  -1   2     7245.25     8276.17    102.05 o 
   0  -1   2      804.15      974.21     19.71 o 
   1  -1   2    20583.28    22070.70    379.00 o 
   2  -1   2        2.97        0.06      5.01 o 
   3  -1   2     4328.66     4560.63     53.69 o 
   4  -1   2      162.85      138.31     10.28 o 
   5  -1   2     5071.90     5148.17     64.67 o 
   6  -1   2      397.81      446.26     17.44 o 
   7  -1   2      550.76      643.19     27.95 o 
   8  -1   2     1271.52     1285.16     41.21 o 
   9  -1   2      421.18      405.58     48.67 o 
  10  -1   2       98.99      142.82     33.19 o 
 -10   0   2       56.01       56.13     27.73 o 
  -9   0   2      564.56      586.43     45.55 o 
  -8   0   2      331.00      359.29     39.24 o 
  -7   0   2      643.43      618.50     29.87 o 
  -6   0   2     1909.16     1834.55     32.12 o 
  -5   0   2        2.13       -4.56     16.01 o 
  -4   0   2     3268.51     3558.58     80.96 o 
  -3   0   2      121.48      135.98      8.99 o 
  -2   0   2     9088.82     9403.01    136.09 o 
  -1   0   2      128.51      185.55     12.78 o 
   0   0   2    40275.42    42804.07    516.30 o 
   1   0   2      308.08      313.11     11.56 o 
   2   0   2     5590.76     5558.60     60.00 o 
   3   0   2       93.88       75.77      6.40 o 
   4   0   2      625.87      579.01     14.73 o 
   5   0   2       36.91        4.18      6.36 o 
   6   0   2     1673.38     1542.81     29.89 o 
   7   0   2      171.61      186.58     14.44 o 
   8   0   2      355.45      357.52     32.60 o 
   9   0   2      175.67      206.37     32.86 o 
  10   0   2        4.55       26.95     25.37 o 
  11   0   2       73.02      103.97     34.70 o 
 -10   1   2       52.58      104.04     31.88 o 
  -9   1   2      141.69      185.66     35.36 o 
  -8   1   2       99.26      146.96     30.40 o 
  -7   1   2     2383.22     2330.12     52.88 o 
  -6   1   2      341.35      343.08     21.31 o 
  -5   1   2     8431.02     8287.59    139.28 o 
  -4   1   2     1216.47     1276.16     25.20 o 
  -3   1   2     3003.01     2783.02     41.33 o 
  -2   1   2     4619.65     4934.82     93.12 o 
  -1   1   2     9659.95    10527.10    176.31 o 
   0   1   2       79.94       81.89      5.78 o 
   2   1   2     2400.70     2719.21     33.29 o 
   3   1   2        2.25       25.01      4.88 o 
   4   1   2      611.75      496.48     13.70 o 
   5   1   2     1336.63     1278.73     24.39 o 
   6   1   2     1821.34     1881.90     33.33 o 
   7   1   2        0.10       -6.81      8.01 o 
   8   1   2       45.36       13.16     25.89 o 
   9   1   2      166.63      212.61     33.98 o 
  10   1   2      131.79      153.85     33.98 o 
  11   1   2      104.08      163.25     37.33 o 
 -10   2   2       87.82      117.77     31.15 o 
  -9   2   2       39.78       38.97     24.71 o 
  -8   2   2      180.34      198.90     42.68 o 
  -7   2   2      390.65      334.05     24.66 o 
  -6   2   2      178.09      219.41     41.57 o 
  -5   2   2      310.46      292.06     25.76 o 
  -4   2   2      830.63      794.15     34.37 o 
  -3   2   2     2568.60     2497.24     59.93 o 
  -2   2   2      932.85      811.23     27.93 o 
  -1   2   2     7557.42     7712.69     78.24 o 
   0   2   2     2417.83     2381.94     33.94 o 
   1   2   2      240.27      165.45      8.49 o 
   2   2   2      943.75     1006.32     17.72 o 
   3   2   2       61.87       74.86      5.66 o 
   4   2   2     1643.17     1719.54     24.08 o 
   5   2   2      171.74      170.43     11.14 o 
   6   2   2     1632.35     1779.49     32.33 o 
   7   2   2      328.54      346.18     16.82 o 
   8   2   2      596.71      578.89     49.36 o 
   9   2   2       23.39       25.43     25.50 o 
  10   2   2      257.72      312.57     42.46 o 
  11   2   2       51.45       52.45     32.99 o 
 -10   3   2       35.01       71.90     29.51 o 
  -9   3   2       26.03       53.01     20.10 o 
  -8   3   2      319.21      240.04     42.06 o 
  -7   3   2      299.08      333.31     27.11 o 
  -6   3   2      197.17      191.27     20.26 o 
  -5   3   2      249.68      176.39     24.12 o 
  -4   3   2      278.93      319.54     27.27 o 
  -3   3   2      250.54      251.64     21.55 o 
  -2   3   2     1459.80     1631.93     45.97 o 
  -1   3   2     1641.61     1787.89     58.65 o 
   0   3   2      398.12      365.34     16.56 o 
   1   3   2     1839.20     2194.83     52.57 o 
   2   3   2     1624.01     1662.18     32.64 o 
   3   3   2    11280.65    11148.03    201.87 o 
   4   3   2       48.95       18.94      6.64 o 
   5   3   2      529.96      418.33     15.50 o 
   6   3   2      138.98      173.24     11.16 o 
   7   3   2     2597.82     2332.96     73.01 o 
   8   3   2        0.40      -12.38     11.74 o 
   9   3   2      434.60      424.99     28.13 o 
  10   3   2        1.15       49.88     27.80 o 
  11   3   2       84.32       71.37     33.78 o 
  -9   4   2      116.42      195.90     44.66 o 
  -8   4   2        0.48      -14.38     14.11 o 
  -7   4   2     1264.58     1051.60     38.21 o 
  -6   4   2      904.42      832.11     53.33 o 
  -5   4   2      462.26      375.80     31.35 o 
  -4   4   2     1381.92     1441.75     49.02 o 
  -3   4   2      421.93      378.88     12.22 o 
  -2   4   2      585.19      517.35     15.20 o 
  -1   4   2      118.54      107.61     21.06 o 
   0   4   2    15013.37    16651.53    295.97 o 
   1   4   2      847.22      813.34     32.46 o 
   2   4   2    12235.06    14246.42    263.12 o 
   3   4   2     2660.47     2675.17     77.61 o 
   4   4   2     2921.69     2543.99     50.30 o 
   5   4   2     1001.50      828.19     22.81 o 
   6   4   2     3377.03     3434.69     53.39 o 
   7   4   2      158.55      168.71     15.91 o 
   8   4   2     1002.44     1139.86     38.94 o 
   9   4   2     1186.70     1233.13     42.87 o 
  10   4   2      220.26      212.22     39.70 o 
  11   4   2       43.77       34.90     32.99 o 
  -9   5   2      149.90      119.15     23.69 o 
  -8   5   2       73.63       30.96     18.15 o 
  -7   5   2      336.14      332.20     28.73 o 
  -6   5   2       74.27       83.07     17.56 o 
  -5   5   2      472.34      475.37     45.97 o 
  -4   5   2       23.47        2.50     15.38 o 
  -3   5   2     6245.30     6289.86     86.94 o 
  -2   5   2      181.26      231.36     29.31 o 
  -1   5   2     3584.41     3555.16     55.69 o 
   0   5   2      103.91      223.85     19.85 o 
   1   5   2    13337.49    13717.95    255.43 o 
   2   5   2     1359.69     1315.98     46.66 o 
   3   5   2     7852.95     8191.64    169.74 o 
   4   5   2      840.02      749.03     27.08 o 
   5   5   2     2205.46     2063.84     91.97 o 
   6   5   2      186.09      188.11     16.26 o 
   7   5   2      309.10      227.66     18.17 o 
   8   5   2      413.65      418.10     22.10 o 
   9   5   2        2.33        1.41     15.78 o 
  10   5   2      145.11       82.13     21.23 o 
  11   5   2        9.23       -8.41     26.02 o 
  -8   6   2      228.21      124.21     36.81 o 
  -7   6   2        3.42      -16.75     23.66 o 
  -6   6   2      408.38      338.36     33.39 o 
  -5   6   2      213.82      283.42     24.50 o 
  -4   6   2     3227.53     3276.54     84.70 o 
  -3   6   2      234.26      239.49     25.43 o 
  -2   6   2     1675.47     1730.72     60.55 o 
  -1   6   2       86.24       76.19     30.56 o 
   0   6   2      603.06      571.18     29.38 o 
   1   6   2        7.87       29.77     13.80 o 
   2   6   2      321.22      300.67     25.50 o 
   3   6   2      201.64      186.05     23.99 o 
   4   6   2      110.75       47.24     13.74 o 
   5   6   2      489.55      458.10     24.88 o 
   6   6   2      220.01      159.57     28.72 o 
   7   6   2      467.68      469.13     25.52 o 
   8   6   2        1.81       -3.56     11.43 o 
   9   6   2       13.77        7.63     13.25 o 
  10   6   2        8.44      -24.24     16.16 o 
  11   6   2       21.19       30.49     32.93 o 
  -8   7   2        7.45        2.37     30.56 o 
  -7   7   2      144.67      104.76     33.65 o 
  -6   7   2      505.11      453.41     49.42 o 
  -5   7   2        1.21       -4.21     17.91 o 
  -4   7   2      337.53      375.66     37.62 o 
  -3   7   2      480.05      453.08     31.15 o 
  -2   7   2       74.79       97.16     13.00 o 
  -1   7   2       63.12       56.12     11.34 o 
   0   7   2      104.42       62.17     17.88 o 
   1   7   2      162.25      181.26     24.25 o 
   2   7   2       10.52       11.37     13.93 o 
   3   7   2       11.60       19.72     15.90 o 
   4   7   2      163.89      126.38     24.91 o 
   5   7   2      792.27      822.79     33.77 o 
   6   7   2       10.52        5.07     19.09 o 
   7   7   2      922.21      930.07     31.82 o 
   8   7   2        8.14        1.65     14.08 o 
   9   7   2      144.19      154.01     20.53 o 
  10   7   2        5.05       -6.70     19.25 o 
  -7   8   2      176.77      163.58     40.55 o 
  -6   8   2        0.04       17.15     27.67 o 
  -5   8   2       30.68       16.89     25.76 o 
  -4   8   2      497.58      465.50     43.57 o 
  -3   8   2        1.81      -19.37     12.91 o 
  -2   8   2      268.66      240.93     26.75 o 
  -1   8   2      501.68      408.70     20.68 o 
   0   8   2      897.91      885.62     43.70 o 
   1   8   2       62.78       69.33     19.58 o 
   2   8   2     2149.92     2082.99     72.74 o 
   3   8   2      112.27      138.27     26.68 o 
   4   8   2     1961.58     1967.26     73.99 o 
   5   8   2      381.32      311.32     36.74 o 
   6   8   2      632.38      553.70     32.87 o 
   7   8   2       60.77       49.82     29.31 o 
   8   8   2      379.52      340.70     26.76 o 
   9   8   2       23.86       20.04     16.72 o 
  10   8   2      175.66      251.66     28.81 o 
  -6   9   2       52.46       18.34     30.36 o 
  -5   9   2      358.92      307.05     46.60 o 
  -4   9   2        3.18      -20.96     23.79 o 
  -3   9   2      171.24      200.65     36.61 o 
  -2   9   2       53.78       49.82     26.68 o 
  -1   9   2     1419.34     1447.42     39.22 o 
   0   9   2       20.92       28.46     18.40 o 
   1   9   2     3228.21     3385.69     99.88 o 
   2   9   2        0.32       10.25     19.45 o 
   3   9   2      479.66      594.91     42.06 o 
   4   9   2       58.48       16.50     21.95 o 
   5   9   2      972.35      907.77     54.41 o 
   6   9   2      487.74      467.01     47.19 o 
   7   9   2      303.07      319.67     41.73 o 
   8   9   2        4.49       -1.42     16.88 o 
   9   9   2       24.90       26.14     19.33 o 
  -5  10   2        5.87      -23.26     28.06 o 
  -4  10   2      369.57      328.28     47.98 o 
  -3  10   2      215.97      243.10     41.87 o 
  -2  10   2     1189.74     1325.57     68.28 o 
  -1  10   2      274.44      342.74     42.46 o 
   0  10   2     1193.81      943.82     36.94 o 
   1  10   2        5.98       -3.09     12.98 o 
   2  10   2        6.65        6.37     19.45 o 
   3  10   2       80.12       60.40     26.81 o 
   4  10   2     1415.11     1465.87     69.79 o 
   5  10   2      868.20      770.69     53.43 o 
   6  10   2      434.22      312.05     43.57 o 
   7  10   2      212.21      281.88     43.44 o 
   8  10   2        5.85      -27.95     20.89 o 
   9  10   2      156.94      158.14     53.76 o 
  -4  11   2       21.93      -11.96     24.51 o 
  -3  11   2      272.85      331.96     48.44 o 
  -2  11   2       14.24      -22.15     23.46 o 
  -1  11   2      281.97      398.34     46.01 o 
   0  11   2        7.94        7.82     22.61 o 
   1  11   2      451.45      569.46     30.10 o 
   2  11   2       16.90        3.48     20.97 o 
   3  11   2       23.65       39.76     25.96 o 
   4  11   2      109.39      141.10     33.39 o 
   5  11   2        3.46        3.55     21.69 o 
   6  11   2      260.62      177.12     38.84 o 
   7  11   2       46.00       27.21     29.31 o 
   8  11   2       17.84       37.95     28.65 o 
  -2  12   2        3.30      -29.05     25.17 o 
  -1  12   2       11.51        8.21     25.70 o 
   0  12   2        6.32      -27.47     22.34 o 
   1  12   2       38.55       33.39     24.84 o 
   2  12   2      472.67      536.28     49.55 o 
   3  12   2       21.57        6.90     25.11 o 
   4  12   2      228.66      286.15     43.18 o 
   5  12   2       10.35       29.97     27.08 o 
   6  12   2      202.86      151.09     38.38 o 
   2  13   2        2.49      -23.13     26.35 o 
   4  13   2        9.41       11.30     29.11 o 
  -4 -12   3      177.26      198.74     42.92 o 
  -3 -12   3       36.99       32.73     27.87 o 
  -2 -12   3      365.10      457.22     52.58 o 
  -1 -12   3      180.02      121.12     35.03 o 
   0 -12   3        3.16        5.06     24.38 o 
  -6 -11   3       13.49       11.17     30.03 o 
  -5 -11   3      165.25      182.37     40.16 o 
  -4 -11   3       78.11       74.00     32.34 o 
  -3 -11   3      104.91       61.58     29.57 o 
  -2 -11   3      242.76      219.71     39.83 o 
  -1 -11   3       11.11        2.23     21.29 o 
   0 -11   3      291.41      191.64     36.21 o 
   1 -11   3       37.93       85.57     34.11 o 
   2 -11   3      463.58      544.30     56.65 o 
   3 -11   3        5.04       -5.26     30.23 o 
  -8 -10   3       42.89        8.17     20.41 o 
  -7 -10   3      159.71       73.53     30.03 o 
  -6 -10   3       61.30        6.24     26.49 o 
  -5 -10   3      134.88      107.72     32.80 o 
  -4 -10   3        5.31      -25.17     22.74 o 
  -3 -10   3     1688.09     1670.17     77.48 o 
  -2 -10   3      162.28      262.49     39.24 o 
  -1 -10   3      905.50      903.36     55.46 o 
   0 -10   3       48.35       48.64     17.98 o 
   1 -10   3      738.53      754.68     52.01 o 
   2 -10   3        0.06       14.59     28.92 o 
   3 -10   3      167.31      199.53     42.92 o 
   4 -10   3        9.60       13.41     30.10 o 
  -8  -9   3      293.72      297.41     32.40 o 
  -7  -9   3        9.50       -0.26     18.40 o 
  -6  -9   3      763.83      725.88     37.22 o 
  -5  -9   3       80.92       32.33     25.63 o 
  -4  -9   3     1072.82     1119.69     61.70 o 
  -3  -9   3       51.11       57.44     24.65 o 
  -2  -9   3      743.20      741.31     49.22 o 
  -1  -9   3      174.64      192.65     40.19 o 
   0  -9   3      645.83      644.33     64.20 o 
   1  -9   3        6.81       -6.03     13.45 o 
   2  -9   3      164.57      108.57     32.76 o 
   3  -9   3      158.47      129.34     34.64 o 
   4  -9   3      120.49      125.53     37.13 o 
   5  -9   3        4.00       25.89     31.09 o 
   6  -9   3        0.10      -14.19     29.97 o 
  -9  -8   3       51.80       43.88     21.82 o 
  -8  -8   3       30.97        0.53     18.68 o 
  -7  -8   3      830.28      812.34     39.76 o 
  -6  -8   3        0.78       -4.63     14.84 o 
  -5  -8   3      302.86      324.50     27.50 o 
  -4  -8   3       24.09       51.39     23.33 o 
  -3  -8   3      342.59      389.53     40.16 o 
  -2  -8   3      215.15      186.19     30.83 o 
  -1  -8   3      136.18      111.36     24.48 o 
   0  -8   3       26.27       18.34     13.21 o 
   1  -8   3        1.27       -8.34     11.69 o 
   2  -8   3       19.96       10.39     13.39 o 
   3  -8   3        1.41      -28.88     19.25 o 
   4  -8   3      173.65      151.29     34.77 o 
   5  -8   3       88.25      120.53     35.16 o 
   6  -8   3       13.08      -16.76     25.69 o 
   7  -8   3      284.65      276.82     49.69 o 
 -10  -7   3       15.50       22.85     18.43 o 
  -9  -7   3      109.60      114.78     24.55 o 
  -8  -7   3       78.15       44.18     23.99 o 
  -7  -7   3      180.26      138.87     23.10 o 
  -6  -7   3      166.58      162.39     22.00 o 
  -5  -7   3      487.61      437.01     28.19 o 
  -4  -7   3      416.06      322.39     35.59 o 
  -3  -7   3      277.65      272.35     33.98 o 
  -2  -7   3       66.36       28.38     12.55 o 
  -1  -7   3       34.24       23.55     12.19 o 
   0  -7   3      159.92      184.68     17.98 o 
   1  -7   3       72.83      108.15     17.25 o 
   2  -7   3     1337.21     1448.88     41.95 o 
   3  -7   3       17.54        6.67     13.50 o 
   4  -7   3      768.30      772.13     51.78 o 
   5  -7   3      118.71       70.98     30.76 o 
   6  -7   3      357.49      378.62     49.88 o 
   7  -7   3       11.01       20.70     30.69 o 
 -10  -6   3      181.45      297.71     46.86 o 
  -9  -6   3        1.19      -19.24     15.81 o 
  -8  -6   3      171.09      190.40     24.36 o 
  -7  -6   3       29.37       20.56     15.73 o 
  -6  -6   3     1019.81     1020.01     50.27 o 
  -5  -6   3      756.93      741.91     30.96 o 
  -4  -6   3     3341.53     3142.20     69.33 o 
  -3  -6   3     1653.91     1656.69     56.29 o 
  -2  -6   3       28.76        8.22      9.04 o 
  -1  -6   3     5245.48     4995.61     93.25 o 
   0  -6   3       82.67       77.07     13.38 o 
   1  -6   3     3663.18     3841.23     51.58 o 
   2  -6   3     1054.33     1022.04     44.00 o 
   3  -6   3     5044.34     5383.45     92.22 o 
   4  -6   3      131.23      133.61     17.56 o 
   5  -6   3      480.91      434.02     40.22 o 
   6  -6   3       46.32       47.91     27.93 o 
   7  -6   3      494.51      491.33     53.04 o 
   8  -6   3       81.03       97.33     36.41 o 
 -10  -5   3      240.55      285.16     46.14 o 
  -9  -5   3      358.12      389.13     25.53 o 
  -8  -5   3      151.57      124.10     24.32 o 
  -7  -5   3        3.16       -8.28     14.36 o 
  -6  -5   3     1323.43     1261.48     39.89 o 
  -5  -5   3      704.24      675.03     28.16 o 
  -4  -5   3     3503.13     3306.18     63.22 o 
  -3  -5   3      912.06      763.73     18.49 o 
  -2  -5   3     4400.49     4613.64     59.72 o 
  -1  -5   3      848.26      700.85     22.88 o 
   0  -5   3     2235.23     2420.06     47.99 o 
   1  -5   3       85.41      106.80     22.15 o 
   2  -5   3     1890.19     1848.41     39.42 o 
   3  -5   3        6.84       15.77      7.27 o 
   4  -5   3     2486.45     2581.14     76.42 o 
   5  -5   3        1.01      -11.76     18.93 o 
   6  -5   3      352.45      318.95     40.95 o 
   7  -5   3      175.85      174.62     35.36 o 
   8  -5   3       40.43        8.41     29.25 o 
   9  -5   3       89.91       91.22     35.62 o 
 -10  -4   3        3.00      -15.84     23.85 o 
  -9  -4   3        6.73        3.55     24.65 o 
  -8  -4   3        5.18      -17.12     12.52 o 
  -7  -4   3      622.59      568.58     27.96 o 
  -6  -4   3       41.97       40.08     13.16 o 
  -5  -4   3     3239.10     3069.63    147.23 o 
  -4  -4   3      102.40      143.87     15.26 o 
  -3  -4   3     1226.10     1080.10     29.26 o 
  -2  -4   3     1050.62      957.42     19.76 o 
  -1  -4   3     1237.31     1038.27     19.95 o 
   0  -4   3       19.20       35.47      8.33 o 
   1  -4   3     2476.41     2520.84     33.95 o 
   2  -4   3     1194.81     1165.54     21.08 o 
   3  -4   3      152.63      162.42     12.20 o 
   4  -4   3       75.23       91.31     12.01 o 
   5  -4   3      112.26       86.77     10.83 o 
   6  -4   3       98.31      115.50     17.02 o 
   7  -4   3      303.41      314.81     42.79 o 
   8  -4   3      140.94      145.44     34.24 o 
   9  -4   3        9.24       22.08     28.85 o 
 -10  -3   3       64.76       33.78     28.26 o 
  -9  -3   3        2.20       -1.51     22.15 o 
  -8  -3   3       12.88       15.01     11.56 o 
  -7  -3   3       11.16        4.07     12.06 o 
  -6  -3   3     1529.03     1577.12     40.86 o 
  -5  -3   3        4.56       18.01      6.71 o 
  -4  -3   3      450.09      464.07     23.82 o 
  -3  -3   3     1807.66     1413.87     31.99 o 
  -2  -3   3        7.78        8.60      5.95 o 
  -1  -3   3        2.24       -5.52      4.11 o 
   0  -3   3      575.41      627.24     18.36 o 
   1  -3   3       43.79       33.41      7.56 o 
   2  -3   3      103.37      119.52      7.55 o 
   3  -3   3     1750.16     1583.58     26.22 o 
   4  -3   3     1028.72      869.64     20.38 o 
   5  -3   3      521.37      361.91     15.68 o 
   6  -3   3      122.03      111.93     16.31 o 
   7  -3   3        0.25        7.23     13.42 o 
   8  -3   3      164.19      223.96     49.00 o 
   9  -3   3        9.28       15.71     28.00 o 
  10  -3   3       98.27       56.98     32.79 o 
 -10  -2   3      163.67      189.21     38.38 o 
  -9  -2   3      111.83      139.26     32.40 o 
  -8  -2   3      124.06      107.78     27.14 o 
  -7  -2   3      340.48      305.01     33.52 o 
  -6  -2   3      973.83     1229.90     34.05 o 
  -5  -2   3      136.67      169.83     14.95 o 
  -4  -2   3     1579.74     1488.16     33.52 o 
  -3  -2   3     2089.30     2010.59     37.69 o 
  -2  -2   3     1470.82     1621.26     30.48 o 
  -1  -2   3    16886.50    18250.87    181.47 o 
   0  -2   3     6419.50     7368.80     77.91 o 
   1  -2   3       11.83        6.35     13.64 o 
   2  -2   3     5606.02     6207.82     68.06 o 
   3  -2   3     5981.25     6119.78     69.84 o 
   4  -2   3     1438.23     1437.34     26.68 o 
   5  -2   3      957.48     1126.36     24.93 o 
   6  -2   3        0.38       11.96      9.43 o 
   7  -2   3      801.02      761.31     29.90 o 
   8  -2   3        0.50        4.37     17.97 o 
   9  -2   3      529.88      590.97     32.09 o 
  10  -2   3       79.77       37.59     29.05 o 
 -10  -1   3        8.42      -13.54     24.71 o 
  -9  -1   3      325.76      292.33     38.51 o 
  -8  -1   3      219.24      203.21     33.32 o 
  -7  -1   3      397.72      393.34     33.26 o 
  -6  -1   3      573.53      447.81     44.40 o 
  -5  -1   3      930.14      965.15     27.04 o 
  -4  -1   3     1595.91     1378.06     30.78 o 
  -3  -1   3     5046.68     4981.73     71.06 o 
  -2  -1   3      484.35      530.53     18.04 o 
  -1  -1   3     3092.24     3806.70     52.01 o 
   0  -1   3    24392.91    26156.88    259.26 o 
   1  -1   3     2322.67     2575.15     43.34 o 
   2  -1   3    47441.79    48005.16   1005.91 o 
   3  -1   3     1211.16     1315.57     22.33 o 
   4  -1   3     5651.62     6448.31     75.19 o 
   5  -1   3       83.83       71.71      9.73 o 
   6  -1   3      502.15      612.38     40.59 o 
   7  -1   3      126.37       84.09     12.70 o 
   8  -1   3      823.08      817.16     33.35 o 
   9  -1   3      225.55      231.08     29.25 o 
  10  -1   3      116.37      124.54     32.80 o 
 -10   0   3       73.65       85.70     31.29 o 
  -9   0   3      192.27      221.61     35.10 o 
  -8   0   3      611.72      613.11     43.71 o 
  -7   0   3      840.04      956.10     32.36 o 
  -6   0   3      495.81      509.35     16.91 o 
  -5   0   3     4231.83     4437.37    101.86 o 
  -4   0   3        0.63        3.88      8.54 o 
  -3   0   3     3745.23     3568.34     52.92 o 
  -2   0   3      593.94      497.49     13.86 o 
  -1   0   3      722.29      829.36     16.34 o 
   0   0   3      122.78      173.17     10.65 o 
   1   0   3    11268.12    11933.71    152.46 o 
   2   0   3    22980.54    24785.82    243.70 o 
   3   0   3      441.36      319.84     11.97 o 
   4   0   3      442.17      471.58     14.04 o 
   5   0   3     1550.27     1589.60     28.65 o 
   6   0   3      385.36      390.53     15.84 o 
   7   0   3      153.16      155.10     13.95 o 
   8   0   3      495.71      506.00     35.33 o 
   9   0   3       27.40       22.67     24.91 o 
  10   0   3      256.63      321.77     42.52 o 
  11   0   3        4.47      -22.74     23.79 o 
 -10   1   3       51.90       80.18     32.07 o 
  -9   1   3        0.22       -2.63     21.95 o 
  -8   1   3       53.79       18.72     15.28 o 
  -7   1   3      332.22      281.71     22.75 o 
  -6   1   3     2711.68     2707.99     78.86 o 
  -5   1   3      116.34      146.16     11.62 o 
  -4   1   3     2938.93     3142.00     37.99 o 
  -3   1   3     1318.35     1380.26     24.74 o 
  -2   1   3      985.33     1063.97     19.22 o 
  -1   1   3      629.86      734.32     64.95 o 
   0   1   3     6720.96     6918.03     86.35 o 
   1   1   3      620.50      585.38     19.39 o 
   2   1   3      351.78      343.96      9.98 o 
   3   1   3       14.44       10.87      4.74 o 
   4   1   3     1288.49     1481.16     25.44 o 
   5   1   3       68.72      133.12     10.42 o 
   6   1   3      446.84      366.18     15.44 o 
   7   1   3      554.13      480.82     18.62 o 
   8   1   3       68.42       93.43     13.49 o 
   9   1   3       58.15       41.60     23.53 o 
  10   1   3       67.70       55.27     29.11 o 
  11   1   3        2.59      -20.04     24.84 o 
 -10   2   3        0.63      -12.22     24.05 o 
  -9   2   3      142.85      144.92     32.93 o 
  -8   2   3      178.71      142.11     20.60 o 
  -7   2   3       74.08       67.17     16.28 o 
  -6   2   3      279.40      277.54     30.76 o 
  -5   2   3      279.69      264.73     26.88 o 
  -4   2   3     3998.82     4189.63     93.84 o 
  -3   2   3     1527.09     1376.37     42.91 o 
  -2   2   3      269.02      217.67     17.48 o 
  -1   2   3     1221.91     1415.10     28.19 o 
   0   2   3      709.83      824.90     22.41 o 
   1   2   3    23785.91    24936.22    428.39 o 
   2   2   3        0.25        1.02      5.11 o 
   3   2   3      598.57      456.71     15.86 o 
   4   2   3       32.07       21.24      6.03 o 
   5   2   3     1960.96     2269.56     36.08 o 
   6   2   3        6.02      -11.14      7.43 o 
   7   2   3      769.71      764.38     28.63 o 
   8   2   3       55.04       27.36     14.30 o 
   9   2   3      253.91      187.37     33.72 o 
  10   2   3       32.83       67.03     29.05 o 
  11   2   3      165.63      189.60     37.46 o 
 -10   3   3       64.08       47.58     29.38 o 
  -9   3   3      145.14      152.07     23.84 o 
  -8   3   3       16.58        4.37     16.86 o 
  -7   3   3      114.86      114.71     18.45 o 
  -6   3   3      341.51      270.51     33.32 o 
  -5   3   3     1007.71      906.39     41.60 o 
  -4   3   3        1.29       -2.69     12.22 o 
  -3   3   3      330.21      260.72     22.41 o 
  -2   3   3     2007.63     2233.34     55.13 o 
  -1   3   3     2526.30     2480.34     29.92 o 
   0   3   3     3343.57     3288.88     46.99 o 
   1   3   3      296.55      257.28     11.08 o 
   2   3   3    14781.03    15659.52    195.30 o 
   3   3   3      460.49      366.27     14.64 o 
   4   3   3     3657.74     3270.34     45.89 o 
   5   3   3      733.76      724.98     25.11 o 
   6   3   3     3548.24     3215.66     61.53 o 
   7   3   3      732.81      767.93     29.66 o 
   8   3   3      738.63      711.75     50.53 o 
   9   3   3      195.27      218.56     24.05 o 
  10   3   3      559.36      555.15     48.31 o 
  11   3   3        1.86      -27.34     25.50 o 
  -9   4   3       17.77        7.83     18.18 o 
  -8   4   3      253.79      241.86     26.19 o 
  -7   4   3      643.00      628.03     32.21 o 
  -6   4   3     1561.64     1536.09     61.87 o 
  -5   4   3      825.25      817.87     41.79 o 
  -4   4   3       24.76       26.55     15.71 o 
  -3   4   3      306.70      321.58     23.46 o 
  -2   4   3     1643.65     1784.91     50.01 o 
  -1   4   3     4176.01     3873.21     88.78 o 
   0   4   3     1224.25     1162.67     35.09 o 
   1   4   3    14415.51    15795.87    284.15 o 
   2   4   3     1476.00     1457.85     45.87 o 
   3   4   3     7562.70     7196.20     97.00 o 
   4   4   3      315.77      319.52     14.07 o 
   5   4   3     3306.59     3360.71     73.82 o 
   6   4   3      120.89      139.37     17.08 o 
   7   4   3     2232.18     2122.73     51.36 o 
   8   4   3     1475.76     1582.52     45.96 o 
   9   4   3      582.82      552.76     31.36 o 
  10   4   3      417.82      445.59     48.96 o 
  11   4   3        1.57       32.86     29.97 o 
  -9   5   3       70.93       24.69     20.98 o 
  -8   5   3      104.98      132.34     23.45 o 
  -7   5   3       39.31       59.92     19.23 o 
  -6   5   3      844.55      789.30     36.44 o 
  -5   5   3      488.91      482.26     34.18 o 
  -4   5   3     2467.68     2269.09     67.36 o 
  -3   5   3       73.67      208.21     22.61 o 
  -2   5   3     4634.77     4549.14     80.04 o 
  -1   5   3     1666.68     1667.34     33.10 o 
   0   5   3     9852.49     9834.81    186.89 o 
   1   5   3      169.45      335.51     24.77 o 
   2   5   3    12160.42    13944.72    262.33 o 
   3   5   3     1203.84     1239.95     47.18 o 
   4   5   3      666.54      696.66     30.26 o 
   5   5   3      783.36      783.48     23.40 o 
   6   5   3       69.14       38.12     11.93 o 
   7   5   3      176.72      200.60     20.35 o 
   8   5   3      170.80      162.84     21.56 o 
   9   5   3      395.38      435.16     40.91 o 
  10   5   3        1.59      -22.38     14.92 o 
  11   5   3       55.72       72.95     31.88 o 
  -8   6   3       13.20        5.52     19.21 o 
  -7   6   3      246.02      210.29     25.67 o 
  -6   6   3        2.77       -4.59     38.84 o 
  -5   6   3      926.23      910.53     46.66 o 
  -4   6   3       45.35       34.31     19.98 o 
  -3   6   3     1493.91     1640.73     53.75 o 
  -2   6   3      901.33      999.34     26.21 o 
  -1   6   3     1398.41     1197.31     48.37 o 
   0   6   3      154.87      151.23     19.12 o 
   1   6   3      720.80      772.72     35.35 o 
   2   6   3      612.71      572.89     32.14 o 
   3   6   3      205.09      139.39     21.95 o 
   4   6   3      120.53       45.48     17.74 o 
   5   6   3      581.23      578.29     21.70 o 
   6   6   3       81.81       61.32     12.87 o 
   7   6   3       15.13        9.25     11.88 o 
   8   6   3      235.19      242.75     20.49 o 
   9   6   3       71.37      106.48     23.24 o 
  10   6   3       50.16       22.37     19.50 o 
  11   6   3       99.01       73.77     23.33 o 
  -8   7   3      116.81      122.17     37.99 o 
  -7   7   3      122.39      165.95     38.32 o 
  -6   7   3       12.91       46.65     17.91 o 
  -5   7   3      197.79      215.38     28.23 o 
  -4   7   3        5.99       -9.40     16.89 o 
  -3   7   3      391.18      468.06     31.02 o 
  -2   7   3      467.84      353.11     18.01 o 
  -1   7   3      102.16       89.28     12.13 o 
   0   7   3      937.43     1134.87     44.95 o 
   1   7   3       33.83       19.19     13.08 o 
   2   7   3       14.73        4.53     13.54 o 
   3   7   3       10.39       32.40     15.84 o 
   4   7   3      858.36      790.80     43.70 o 
   5   7   3       18.21        9.99     17.02 o 
   6   7   3      445.71      433.46     22.77 o 
   7   7   3       48.49       28.49     13.51 o 
   8   7   3     1136.21     1249.31     37.53 o 
   9   7   3       79.51       83.59     17.80 o 
  10   7   3      247.41      244.33     31.74 o 
  -7   8   3       10.10       -6.31     30.36 o 
  -6   8   3      218.89      200.19     41.08 o 
  -5   8   3      111.56       52.77     29.77 o 
  -4   8   3        6.48      -20.97     14.56 o 
  -3   8   3       37.63       13.67     19.72 o 
  -2   8   3       32.16       27.54     15.71 o 
  -1   8   3     1290.98     1166.71     75.31 o 
   0   8   3      287.76      181.13     25.10 o 
   1   8   3     1439.75     1371.64     54.87 o 
   2   8   3       10.94        2.23     17.15 o 
   3   8   3     3782.31     3884.45    108.10 o 
   4   8   3       49.83       67.89     23.00 o 
   5   8   3      371.29      387.95     36.41 o 
   7   8   3      557.67      568.50     27.71 o 
   8   8   3        0.65      -16.41     13.63 o 
   9   8   3      127.64      168.90     22.12 o 
  10   8   3      299.28      317.59     34.52 o 
  -6   9   3       92.27       31.81     32.86 o 
  -5   9   3      137.22      129.93     35.95 o 
  -4   9   3      119.35      227.92     42.85 o 
  -3   9   3        1.31       -3.22     24.32 o 
  -2   9   3     1779.54     1804.10     62.62 o 
  -1   9   3       69.54       49.29     19.58 o 
   0   9   3     1326.58     1338.32     53.72 o 
   1   9   3      154.24      149.52     27.34 o 
   2   9   3     1018.43      893.05     49.02 o 
   3   9   3       60.91       59.94     24.78 o 
   4   9   3      864.11      668.44     45.93 o 
   5   9   3      310.31      246.58     34.77 o 
   6   9   3      894.79     1038.93     59.21 o 
   7   9   3      350.33      414.37     36.64 o 
   8   9   3       95.83       35.17     22.20 o 
   9   9   3      240.08      340.87     35.70 o 
  10   9   3       35.11       25.48     18.96 o 
  -5  10   3      211.19      168.51     42.19 o 
  -4  10   3        0.61        9.53     27.87 o 
  -3  10   3      704.88      675.27     54.67 o 
  -2  10   3      223.43      303.76     44.36 o 
   0  10   3      316.39      275.47     22.36 o 
   1  10   3       52.20       25.76     22.41 o 
   2  10   3        4.27       -5.13     19.06 o 
   3  10   3      571.94      590.11     44.69 o 
   4  10   3       33.55       28.92     24.91 o 
   5  10   3      418.15      425.22     46.01 o 
   6  10   3     1222.34     1262.49     68.28 o 
   7  10   3        4.17       18.01     21.75 o 
   8  10   3      157.40      181.07     32.41 o 
   9  10   3        0.44      -15.45     24.29 o 
  -4  11   3       43.99       75.84     35.16 o 
  -3  11   3       47.28       47.45     30.49 o 
  -2  11   3      240.73      285.36     42.79 o 
  -1  11   3        0.03        1.58     22.61 o 
   0  11   3      549.22      561.65     45.02 o 
   1  11   3       73.75       47.46     17.70 o 
   2  11   3        0.28       -4.07     21.16 o 
   3  11   3       32.92       27.27     24.05 o 
   4  11   3      101.99      124.80     34.90 o 
   5  11   3      513.03      416.87     47.12 o 
   6  11   3      102.84       52.18     31.02 o 
   7  11   3       56.09       59.48     27.77 o 
   8  11   3       77.43       93.71     57.28 o 
  -2  12   3       10.62       26.95     30.03 o 
  -1  12   3        5.64      -33.51     22.34 o 
   0  12   3       13.40       -3.02     23.00 o 
   2  12   3        3.47      -27.47     21.62 o 
   3  12   3      556.32      496.85     51.92 o 
   4  12   3       40.80       36.41     26.42 o 
   5  12   3      269.60      230.88     42.52 o 
   6  12   3       14.66       35.16     29.64 o 
   7  12   3      110.50      123.84     33.16 o 
   2  13   3      259.27      229.23     41.47 o 
   3  13   3       10.21       24.19     30.30 o 
   4  13   3      291.84      391.90     52.97 o 
  -3 -12   4      186.74      180.86     40.09 o 
  -2 -12   4       13.38       23.86     31.09 o 
  -1 -12   4      255.72      132.29     36.41 o 
   0 -12   4      218.76      323.42     47.71 o 
  -6 -11   4      179.55      236.13     44.63 o 
  -5 -11   4        5.27      -21.23     26.88 o 
  -4 -11   4       78.09       71.90     32.53 o 
  -3 -11   4      151.65      121.98     34.70 o 
  -2 -11   4       49.99       69.66     27.47 o 
  -1 -11   4      205.58      201.44     40.03 o 
   0 -11   4       86.70       71.04     28.46 o 
   1 -11   4      583.68      703.66     54.61 o 
   2 -11   4        2.32      -11.37     26.75 o 
  -7 -10   4       29.33        4.21     29.38 o 
  -6 -10   4       61.41       62.04     31.28 o 
  -5 -10   4       37.70       10.25     26.88 o 
  -4 -10   4      631.23      624.02     50.93 o 
  -3 -10   4        1.45      -18.07     19.12 o 
  -2 -10   4     1230.69     1361.52     69.92 o 
  -1 -10   4      190.61      196.50     35.95 o 
   0 -10   4      470.69      499.63     29.97 o 
   1 -10   4       59.87       68.23     19.61 o 
   2 -10   4      287.11      341.49     48.50 o 
   3 -10   4        0.86      -14.79     26.68 o 
   4 -10   4       55.34       67.36     37.46 o 
  -8  -9   4       36.13       50.68     22.10 o 
  -7  -9   4      278.74      302.47     32.28 o 
  -6  -9   4       17.92       -0.63     22.61 o 
  -5  -9   4      532.88      503.88     51.07 o 
  -4  -9   4       11.13       56.39     27.93 o 
  -3  -9   4      503.94      439.35     47.06 o 
  -2  -9   4       33.83       39.04     23.99 o 
  -1  -9   4      393.49      380.72     26.12 o 
   0  -9   4        3.78       -0.61     13.51 o 
   1  -9   4      229.42      233.57     69.07 o 
   2  -9   4       73.79       89.01     19.97 o 
   3  -9   4      104.39      108.64     33.32 o 
   4  -9   4       21.06       13.34     28.46 o 
   5  -9   4        3.86        1.97     29.31 o 
  -9  -8   4       63.14       70.08     24.55 o 
  -8  -8   4      142.80      141.84     29.28 o 
  -7  -8   4       53.66       38.24     19.05 o 
  -6  -8   4      334.68      347.77     80.15 o 
  -5  -8   4        6.43        1.60     13.11 o 
  -4  -8   4      274.21      180.60     21.54 o 
  -3  -8   4      488.59      434.16     39.70 o 
  -2  -8   4      135.78      108.51     26.68 o 
  -1  -8   4        7.38      -11.04     10.70 o 
   0  -8   4        8.25        5.09     13.12 o 
   1  -8   4       89.35       84.35     26.85 o 
   2  -8   4        5.62        6.01     19.78 o 
   3  -8   4      159.67      150.66     24.91 o 
   4  -8   4       51.35       71.63     29.71 o 
   5  -8   4       11.85        5.52     27.34 o 
   6  -8   4      240.21      302.38     48.90 o 
  -9  -7   4       42.23       28.96     20.83 o 
  -8  -7   4      163.15      197.64     26.08 o 
  -7  -7   4       46.24       14.23     16.17 o 
  -6  -7   4      287.24      223.10     24.83 o 
  -5  -7   4       10.22        3.71     13.09 o 
  -4  -7   4     1090.95     1394.27     42.53 o 
  -3  -7   4      114.94      135.04     17.35 o 
  -2  -7   4       10.02       -7.68      9.54 o 
  -1  -7   4      653.41      631.65     47.22 o 
   0  -7   4       93.58       79.92     15.28 o 
   1  -7   4     1460.67     1464.56     60.75 o 
   2  -7   4       55.89       62.44     16.17 o 
   3  -7   4     1976.80     2046.37     54.77 o 
   4  -7   4       49.80       65.98     27.80 o 
   5  -7   4      598.28      586.03     56.91 o 
   6  -7   4        2.49       15.64     26.68 o 
   7  -7   4      527.39      605.42     56.32 o 
 -10  -6   4       23.23       -9.79     27.40 o 
  -9  -6   4      240.28      335.08     91.09 o 
  -8  -6   4      146.59      158.52     43.74 o 
  -7  -6   4      330.96      338.29     35.03 o 
  -6  -6   4      136.38      130.43     18.97 o 
  -5  -6   4     1425.60     1220.14     39.70 o 
  -4  -6   4     1842.21     1877.73     47.60 o 
  -3  -6   4      184.01      158.98     19.06 o 
  -2  -6   4     4668.64     4534.21     81.71 o 
  -1  -6   4      374.09      342.50     19.58 o 
   0  -6   4     3100.39     3277.02     62.85 o 
   1  -6   4       35.65       27.79     11.45 o 
   2  -6   4     6519.28     6745.43    109.53 o 
   3  -6   4       63.36       83.79     15.70 o 
   4  -6   4     1513.57     1699.71     45.99 o 
   5  -6   4       62.53       25.04     23.59 o 
   6  -6   4      658.65      732.57     55.20 o 
   7  -6   4      105.84       75.51     32.21 o 
   8  -6   4      261.34      166.27     41.27 o 
 -10  -5   4      282.03      360.74     51.33 o 
  -9  -5   4       82.60       99.90     34.70 o 
  -8  -5   4      192.66      229.75     24.87 o 
  -7  -5   4      207.73      162.06     25.24 o 
  -6  -5   4       23.07       26.34     13.47 o 
  -5  -5   4     2794.32     2719.27     58.97 o 
  -4  -5   4       49.19       55.53     12.87 o 
  -3  -5   4     3197.38     3561.84     49.21 o 
  -2  -5   4       37.13       36.03      7.88 o 
  -1  -5   4     1231.77     1175.56     31.07 o 
   0  -5   4       15.30       39.70     11.53 o 
   1  -5   4     2369.18     2344.95     33.80 o 
   2  -5   4       55.23       55.59     14.34 o 
   3  -5   4     1366.99     1373.87     44.42 o 
   4  -5   4      243.22      227.21     19.79 o 
   5  -5   4       11.90       22.48     21.69 o 
   6  -5   4       91.42      181.59     34.24 o 
   7  -5   4      233.63      228.84     40.09 o 
   8  -5   4      119.68      111.33     35.89 o 
   9  -5   4        8.40        1.18     31.48 o 
 -10  -4   4       25.35       22.15     30.43 o 
  -9  -4   4        5.40      -19.39     22.80 o 
  -8  -4   4       78.26       50.12     28.46 o 
  -7  -4   4       52.49       63.38     16.83 o 
  -6  -4   4     2309.83     2223.11     97.68 o 
  -5  -4   4       11.06       26.92     11.90 o 
  -4  -4   4      504.08      509.96     22.95 o 
  -3  -4   4       45.57       27.60      9.71 o 
  -2  -4   4     3094.64     2973.39     41.63 o 
  -1  -4   4     2467.09     2289.57     33.83 o 
   0  -4   4     4082.24     3863.41     64.49 o 
   1  -4   4       58.13       63.29      5.48 o 
   2  -4   4      172.64      141.91      8.86 o 
   3  -4   4      382.97      500.62     44.28 o 
   4  -4   4       12.01      -10.42      7.64 o 
   5  -4   4       42.32       31.21     12.49 o 
   6  -4   4       16.40       23.79     23.13 o 
   7  -4   4       78.64       97.40     30.10 o 
   8  -4   4       52.19      106.99     32.67 o 
   9  -4   4       43.95       -3.15     26.42 o 
 -10  -3   4       28.87       29.31     25.89 o 
  -9  -3   4      189.11      279.18     39.30 o 
  -8  -3   4       46.20       69.01     25.50 o 
  -7  -3   4      415.32      498.29     25.86 o 
  -6  -3   4      130.72      124.10     17.00 o 
  -5  -3   4      900.36      908.12     29.34 o 
  -4  -3   4      841.27      549.60     29.34 o 
  -3  -3   4       33.43       69.47     11.54 o 
  -2  -3   4     1644.34     1666.69     33.67 o 
  -1  -3   4      367.61      397.51     12.06 o 
   0  -3   4        8.20        2.03      6.37 o 
   1  -3   4        0.60       -2.29      5.51 o 
   2  -3   4      733.32      763.10     26.00 o 
   3  -3   4      182.59      240.95     19.68 o 
   4  -3   4        3.94        0.67      6.91 o 
   5  -3   4      289.35      293.21     19.63 o 
   6  -3   4       17.81       45.71     11.11 o 
   7  -3   4        5.72       -1.91     21.62 o 
   8  -3   4      207.21      219.64     37.33 o 
   9  -3   4      427.77      450.78     52.51 o 
  10  -3   4        0.06       20.05     28.46 o 
 -10  -2   4       16.68        1.97     25.89 o 
  -9  -2   4      206.50      263.41     40.29 o 
  -8  -2   4       12.49       45.22     22.94 o 
  -7  -2   4       10.09       30.95     13.14 o 
  -6  -2   4       15.48       10.29     11.99 o 
  -5  -2   4     1350.06     1297.28     33.47 o 
  -4  -2   4     1221.04     1194.46     30.30 o 
  -3  -2   4     2872.57     3142.57     52.27 o 
  -2  -2   4      373.72      281.32     24.32 o 
  -1  -2   4     3561.80     4382.12     50.59 o 
   0  -2   4      917.38      722.63     14.51 o 
   1  -2   4        1.85        0.80      5.40 o 
   2  -2   4      903.83      642.64     13.10 o 
   3  -2   4     2892.04     3275.07     42.81 o 
   4  -2   4    15963.65    18273.94    201.09 o 
   5  -2   4       45.00       87.29     13.20 o 
   6  -2   4     1852.76     1953.06     36.78 o 
   7  -2   4       16.93       18.32     13.09 o 
   8  -2   4      454.16      534.93     38.18 o 
   9  -2   4       91.57       88.46     30.96 o 
  10  -2   4      329.30      338.66     48.37 o 
 -10  -1   4      136.24      198.55     37.73 o 
  -9  -1   4      209.64      253.55     37.59 o 
  -8  -1   4      332.22      372.90     39.89 o 
  -6  -1   4      433.04      391.85     41.37 o 
  -5  -1   4      425.01      355.76     33.09 o 
  -4  -1   4     2019.37     2109.20     52.28 o 
  -3  -1   4     2010.83     2174.52     39.03 o 
  -2  -1   4     1441.08     1641.96     30.19 o 
  -1  -1   4    20054.15    21519.71    277.87 o 
   0  -1   4     3678.10     4255.87     47.83 o 
   1  -1   4      195.05      337.28     92.30 o 
   2  -1   4     1122.35     1153.98     19.27 o 
   3  -1   4    14538.01    14728.30    151.69 o 
   4  -1   4      383.83      432.54     30.15 o 
   5  -1   4     1562.82     1440.93     28.21 o 
   6  -1   4      449.19      353.58     16.34 o 
   7  -1   4      185.48      170.67     28.90 o 
   8  -1   4      441.63      537.04     28.70 o 
   9  -1   4      103.54      117.79     21.74 o 
  10  -1   4      291.30      383.94     44.69 o 
 -10   0   4       71.77       72.36     29.18 o 
  -9   0   4      235.64      322.50     40.55 o 
  -8   0   4      264.32      424.16     42.06 o 
  -7   0   4      664.96      646.51     37.49 o 
  -6   0   4      510.85      450.27     15.12 o 
  -5   0   4      500.69      465.66     34.40 o 
  -4   0   4     9532.39    10079.19    131.98 o 
  -3   0   4       85.96      127.19     22.81 o 
  -2   0   4     6715.28     6891.40     90.04 o 
  -1   0   4     4311.47     4251.41     57.59 o 
   0   0   4     3119.78     3225.64     45.64 o 
   1   0   4      229.58      242.82     23.27 o 
   2   0   4     1920.44     2046.19     28.72 o 
   3   0   4    11635.50    12455.65    130.07 o 
   4   0   4     5074.01     4955.00     60.97 o 
   5   0   4      162.71      237.21     13.47 o 
   6   0   4       38.23       14.47      8.17 o 
   7   0   4      177.49      194.62     15.48 o 
   8   0   4       51.64       49.19     16.05 o 
   9   0   4      208.70      229.45     25.03 o 
  10   0   4        7.91       -8.74     23.72 o 
  11   0   4       24.95       15.51     29.64 o 
 -10   1   4       39.74       72.23     31.29 o 
  -9   1   4       98.66      101.74     29.91 o 
  -8   1   4      169.71      123.62     28.53 o 
  -7   1   4      387.88      359.36     36.87 o 
  -6   1   4       75.65       46.07     20.51 o 
  -5   1   4      915.72      970.80     18.06 o 
  -4   1   4     1159.45     1335.28     26.87 o 
  -3   1   4       32.27       48.94      7.36 o 
  -2   1   4      108.15       94.07      7.04 o 
  -1   1   4     3434.61     3466.32     67.49 o 
   0   1   4     4935.79     4906.84    125.12 o 
   1   1   4       19.44       41.80      9.07 o 
   2   1   4      650.65      726.02     18.82 o 
   3   1   4      140.07      164.46      9.22 o 
   4   1   4      394.00      583.09     15.74 o 
   5   1   4       66.19       33.58      7.86 o 
   6   1   4     1810.32     1794.70     40.89 o 
   7   1   4      361.22      396.94     17.99 o 
   8   1   4       53.07       45.60     11.63 o 
   9   1   4      190.87      165.62     31.68 o 
  10   1   4       46.99       45.61     28.39 o 
  11   1   4       95.11      151.36     36.81 o 
 -10   2   4       40.14      103.91     33.19 o 
  -9   2   4       93.17      140.77     33.72 o 
  -8   2   4      181.04      211.48     23.96 o 
  -7   2   4       57.43       80.05     26.15 o 
  -6   2   4       66.61        9.40     18.53 o 
  -5   2   4       78.15       96.35     20.44 o 
  -4   2   4     1538.73     1517.72     49.68 o 
  -3   2   4      440.02      475.69     26.15 o 
  -2   2   4      507.30      526.22     27.96 o 
  -1   2   4     1149.87     1196.51     29.18 o 
   0   2   4      430.45      460.44     17.28 o 
   1   2   4      230.72      175.15     12.88 o 
   2   2   4     3158.61     3000.87     66.63 o 
   3   2   4      320.27      239.65     12.48 o 
   4   2   4     2151.32     1923.52     31.17 o 
   5   2   4      108.01      119.18     10.67 o 
   6   2   4     2343.66     2327.82     39.68 o 
   7   2   4       24.40       22.61     10.15 o 
   8   2   4      510.14      436.19     24.40 o 
   9   2   4      325.53      380.24     28.45 o 
  10   2   4      482.17      550.09     46.14 o 
  11   2   4       14.86       40.22     28.52 o 
  -9   3   4       13.39       30.22     18.96 o 
  -8   3   4      458.79      489.07     34.31 o 
  -7   3   4       43.05       24.95     15.66 o 
  -6   3   4      579.17      561.92     37.92 o 
  -5   3   4      193.09      195.91     26.68 o 
  -4   3   4       15.96       14.13     15.58 o 
  -3   3   4      294.79      260.19     22.21 o 
  -2   3   4     1654.62     1281.91     42.42 o 
  -1   3   4     4472.68     4457.03     61.64 o 
   0   3   4      181.13      117.25     11.04 o 
   1   3   4     6461.37     7040.08    134.12 o 
   2   3   4        7.50       -5.26      5.85 o 
   3   3   4    12893.57    14012.54    257.66 o 
   4   3   4      640.15      596.66     21.73 o 
   5   3   4     2548.37     2141.67     72.91 o 
   6   3   4     1435.61     1352.54     47.88 o 
   7   3   4     2293.08     2339.26     53.39 o 
   8   3   4      311.77      309.64     24.88 o 
   9   3   4      976.67      950.67     37.64 o 
  10   3   4       49.50       58.16     29.11 o 
  11   3   4       82.99      126.97     35.16 o 
  -9   4   4      117.19       66.04     21.78 o 
  -8   4   4       32.17       11.30     17.05 o 
  -7   4   4      693.81      770.10     34.36 o 
  -6   4   4     1066.63     1087.89     50.86 o 
  -5   4   4      111.26      169.89     26.55 o 
  -4   4   4      806.98      818.66     38.77 o 
  -3   4   4      186.71      234.49     23.07 o 
  -2   4   4      886.45      728.72     16.97 o 
  -1   4   4       54.92       60.79      6.03 o 
   0   4   4    12338.22    13852.85    292.10 o 
   1   4   4        0.91       -8.81      6.09 o 
   2   4   4    21027.40    21525.22    266.06 o 
   3   4   4       33.44        5.27      7.71 o 
   4   4   4     1442.73     1456.04     28.89 o 
   5   4   4      127.05      148.82     28.56 o 
   6   4   4     2827.01     2914.94     59.70 o 
   7   4   4      362.67      397.57     23.67 o 
   8   4   4     1834.85     1663.39     47.32 o 
   9   4   4      872.01      895.07     57.99 o 
  10   4   4       60.07       53.46     18.99 o 
  11   4   4      142.97      235.41     44.30 o 
  -9   5   4       24.21        0.63     19.08 o 
  -8   5   4       23.46       11.14     18.64 o 
  -7   5   4      593.59      556.76     32.03 o 
  -6   5   4      199.12      195.98     33.13 o 
  -5   5   4     1443.32     1461.40     56.65 o 
  -4   5   4      262.47      264.86     28.33 o 
  -3   5   4     2695.42     2619.47     70.64 o 
  -2   5   4        0.22        2.71      5.13 o 
  -1   5   4     3569.01     3400.26     42.94 o 
   2   5   4      301.56      306.88     16.38 o 
   3   5   4     5756.06     6317.87     95.48 o 
   4   5   4      445.45      527.97     22.26 o 
   5   5   4       78.10       92.05     17.25 o 
   6   5   4        3.82        4.99      8.80 o 
   7   5   4       68.49       60.40     16.23 o 
   8   5   4      449.72      454.21     32.14 o 
   9   5   4        1.22       -0.31     15.63 o 
  10   5   4      146.72      129.07     23.29 o 
  11   5   4       13.43       -6.31     27.47 o 
  -8   6   4      114.68       98.21     22.48 o 
  -7   6   4        1.66      -13.21     16.42 o 
  -6   6   4      235.87      283.52     37.27 o 
  -5   6   4      106.41      169.17     29.77 o 
  -4   6   4     1564.81     1605.91     57.50 o 
  -3   6   4     1997.40     2078.45     63.28 o 
  -2   6   4     1710.52     1658.21     53.43 o 
  -1   6   4     1164.99     1115.99     27.87 o 
   0   6   4       86.36      105.94     16.30 o 
   1   6   4      448.18      451.64     27.14 o 
   2   6   4      730.13      513.08     30.76 o 
   4   6   4       14.99       28.19     10.40 o 
   5   6   4      108.45      167.56     15.13 o 
   6   6   4     1068.92     1051.72     32.26 o 
   7   6   4      954.55      848.33     28.08 o 
   8   6   4       66.18       66.99     18.52 o 
   9   6   4      129.50      133.65     22.86 o 
  10   6   4       59.36       44.50     20.19 o 
  11   6   4       17.58       48.82     22.64 o 
  -7   7   4       30.08       29.65     19.80 o 
  -6   7   4      156.30      184.15     25.81 o 
  -5   7   4       19.45        1.45     20.24 o 
  -4   7   4      592.57      539.90     38.19 o 
  -3   7   4       13.85       11.96     16.69 o 
  -2   7   4      341.62      309.41     27.34 o 
  -1   7   4      836.64      879.79     27.01 o 
   0   7   4       21.51       -2.89     11.70 o 
   1   7   4        5.99       -1.64     12.68 o 
   2   7   4       51.90       63.68     17.81 o 
   3   7   4      370.19      234.56     28.39 o 
   5   7   4     2478.94     2600.19     61.15 o 
   6   7   4       47.92       25.20     12.43 o 
   7   7   4     1893.52     1742.06     42.30 o 
   8   7   4        0.14        6.65     13.25 o 
   9   7   4      214.85      267.10     30.32 o 
  10   7   4        2.97        0.27     17.89 o 
  -7   8   4      225.42      153.85     41.14 o 
  -6   8   4       42.51       12.03     30.10 o 
  -5   8   4       89.43       54.79     19.93 o 
  -4   8   4      110.07       86.29     24.77 o 
  -3   8   4        9.41       -5.85     18.60 o 
  -2   8   4      345.76      358.44     33.26 o 
  -1   8   4       15.98       36.36     11.59 o 
   0   8   4     1539.79     1738.19     60.00 o 
   1   8   4       75.12       88.59     22.15 o 
   2   8   4     2802.48     3072.56     90.16 o 
   3   8   4      329.48      310.40     35.10 o 
   4   8   4     3600.24     3941.95    112.17 o 
   5   8   4      128.73      137.55     25.70 o 
   6   8   4      485.23      419.48     31.94 o 
   7   8   4      114.36      132.33     23.79 o 
   8   8   4      263.79      335.57     34.76 o 
   9   8   4      127.17      122.43     20.46 o 
  10   8   4      200.70      194.71     30.41 o 
  -6   9   4       87.72       81.82     35.23 o 
  -5   9   4      535.25      482.79     56.32 o 
  -3   9   4      506.13      480.81     37.27 o 
  -2   9   4      763.58      681.97     41.14 o 
  -1   9   4     2260.75     2246.55     70.97 o 
   0   9   4        6.89       -2.53     10.69 o 
   1   9   4      951.41      882.66     47.12 o 
   2   9   4        3.81      -23.36     15.57 o 
   3   9   4      726.75      549.43     40.62 o 
   4   9   4      244.62      222.66     34.05 o 
   6   9   4      405.65      514.23     34.55 o 
   7   9   4      363.44      396.19     35.37 o 
   8   9   4      126.54       78.24     23.33 o 
   9   9   4       36.43       51.45     18.97 o 
  10   9   4      202.68      221.83     33.65 o 
  -5  10   4       35.79        7.49     31.28 o 
  -4  10   4      119.75       85.44     34.70 o 
  -1  10   4       71.08      143.08     27.80 o 
   0  10   4     1296.49     1370.34     41.06 o 
   1  10   4      105.09       95.17     24.77 o 
   2  10   4       39.77       16.89     19.12 o 
   3  10   4        8.11       -4.14     19.72 o 
   4  10   4      636.40      658.65     47.84 o 
   6  10   4       11.67       22.58     20.78 o 
   7  10   4      342.75      407.36     37.52 o 
   8  10   4       15.03       15.28     22.01 o 
   9  10   4      124.59      197.96     32.83 o 
  -4  11   4       30.68       17.42     30.49 o 
  -3  11   4       58.41       84.38     34.44 o 
  -2  11   4       30.29       77.22     33.72 o 
   1  11   4       50.56       60.79     24.91 o 
   2  11   4        6.49      -23.79     19.65 o 
   3  11   4      304.57      325.65     42.92 o 
   4  11   4      111.63       95.69     30.76 o 
   6  11   4      192.16      233.00     32.08 o 
   7  11   4      149.90      204.35     33.22 o 
   8  11   4        0.71      -17.83     22.40 o 
  -2  12   4       74.74       31.94     28.33 o 
  -1  12   4        2.16      -19.52     23.85 o 
   0  12   4       65.42       61.38     28.00 o 
   1  12   4        5.22       25.17     21.29 o 
   2  12   4      724.91      722.72     53.56 o 
   3  12   4       32.07       -1.97     24.78 o 
   4  12   4      686.06      802.10     59.01 o 
   6  12   4      155.88      233.18     33.80 o 
   7  12   4       49.26       15.52     24.61 o 
   0  13   4        0.93      -24.84     23.85 o 
   2  13   4        4.73       26.49     28.72 o 
   3  13   4      615.25      588.53     54.42 o 
   5  13   4      169.13      128.39     28.45 o 
  -5 -11   5      207.37      151.69     40.49 o 
  -4 -11   5      108.56      106.53     35.36 o 
  -3 -11   5       68.64       35.36     29.11 o 
  -2 -11   5      162.14      145.05     37.73 o 
  -1 -11   5        3.24       16.56     25.43 o 
   0 -11   5      262.26      338.00     46.99 o 
   1 -11   5      115.04      143.01     25.52 o 
   2 -11   5      412.91      522.94     57.83 o 
  -7 -10   5       32.53       53.10     33.19 o 
  -6 -10   5       54.35        0.66     29.11 o 
  -5 -10   5      181.07      131.64     36.02 o 
  -4 -10   5       40.24       67.76     29.84 o 
  -3 -10   5      920.12     1093.41     66.30 o 
  -2 -10   5        0.77      -10.05     23.39 o 
  -1 -10   5      391.86      377.50     46.86 o 
   0 -10   5        9.41       11.73     15.49 o 
   1 -10   5      639.82      631.54     35.01 o 
   2 -10   5        5.48       -0.39     25.83 o 
   3 -10   5       53.58        8.21     30.03 o 
   4 -10   5        4.60      -26.75     28.46 o 
  -8  -9   5      249.83      215.70     30.84 o 
  -7  -9   5        0.01      -10.01     18.50 o 
  -6  -9   5      225.24      308.43     45.09 o 
  -5  -9   5       21.63       41.21     25.24 o 
  -4  -9   5      578.83      535.56     52.31 o 
  -3  -9   5      329.76      222.79     38.45 o 
  -2  -9   5       80.24       50.41     26.09 o 
  -1  -9   5       69.26       65.39     25.30 o 
   0  -9   5      255.03      270.38     25.97 o 
   1  -9   5        0.11      -15.24     14.93 o 
   2  -9   5      339.43      269.23     27.79 o 
   3  -9   5      108.23      138.80     36.21 o 
   4  -9   5       89.61       82.94     37.13 o 
   5  -9   5        5.01       -9.46     28.72 o 
  -8  -8   5      117.04      141.04     26.56 o 
  -7  -8   5      155.60      181.78     26.75 o 
  -6  -8   5       11.32      -15.70     15.35 o 
  -5  -8   5      247.16      281.34     27.28 o 
  -4  -8   5        1.63      -14.85     12.26 o 
  -3  -8   5       20.36       14.72     20.51 o 
  -2  -8   5       83.11       56.78     22.74 o 
  -1  -8   5       20.10       13.17     16.33 o 
   0  -8   5      196.41      171.16     21.24 o 
   1  -8   5        0.43        0.28     12.31 o 
   2  -8   5      305.20      250.61     26.12 o 
   3  -8   5      164.11      161.11     36.94 o 
   4  -8   5       32.82       51.00     30.89 o 
   5  -8   5      472.69      554.56     59.74 o 
   6  -8   5        0.56       19.26     31.22 o 
  -9  -7   5       81.91       84.54     22.39 o 
  -8  -7   5        0.37      -24.32     16.21 o 
  -7  -7   5      281.40      299.72     42.92 o 
  -6  -7   5        0.27       -0.89     14.71 o 
  -5  -7   5      311.76      431.19     28.68 o 
  -4  -7   5      258.18      264.77     23.71 o 
  -3  -7   5      536.47      570.33     34.44 o 
  -2  -7   5      312.81      277.41     23.17 o 
  -1  -7   5      186.81      174.74     18.63 o 
   0  -7   5     1998.08     2074.73     50.73 o 
   1  -7   5      167.40      195.01     34.37 o 
   2  -7   5     1952.63     2155.16     66.14 o 
   3  -7   5      327.59      379.45     28.29 o 
   4  -7   5     1435.80     1468.96     73.27 o 
   5  -7   5       63.05       55.86     30.36 o 
   6  -7   5      426.55      347.80     48.90 o 
   7  -7   5       39.35       33.32     32.20 o 
  -9  -6   5       40.33       26.81     20.33 o 
  -8  -6   5      562.98      619.97     45.67 o 
  -7  -6   5      153.31      141.64     22.03 o 
  -6  -6   5      276.45      277.73     25.68 o 
  -5  -6   5      400.77      455.73     26.41 o 
  -4  -6   5      477.05      372.37     37.92 o 
  -3  -6   5     1038.04     1126.49     50.96 o 
  -2  -6   5      122.77       92.79     11.02 o 
  -1  -6   5     6157.45     6636.35    163.20 o 
   0  -6   5        1.78       12.60     10.70 o 
   1  -6   5     1659.50     1603.04     42.42 o 
   2  -6   5       46.25       34.52     13.04 o 
   3  -6   5     2425.34     2425.95     56.91 o 
   4  -6   5        2.85       23.30     13.57 o 
   5  -6   5      549.61      621.85     48.77 o 
   6  -6   5      163.91      162.33     37.20 o 
   7  -6   5      430.30      460.64     54.55 o 
   8  -6   5       75.81       55.80     33.85 o 
 -10  -5   5       94.61      126.77     41.54 o 
  -9  -5   5      223.45      279.12     42.00 o 
  -8  -5   5      172.72      164.37     23.88 o 
  -7  -5   5       18.11        5.06     15.06 o 
  -6  -5   5      816.87      659.09     30.62 o 
  -5  -5   5      102.44       90.77     16.47 o 
  -4  -5   5     2313.33     2347.48     52.55 o 
  -3  -5   5       58.05      127.10     20.27 o 
  -2  -5   5     7058.67     7047.42     84.57 o 
  -1  -5   5      403.58      411.42     20.25 o 
   0  -5   5     3207.07     2988.40     57.86 o 
   1  -5   5       22.81       10.40      9.65 o 
   2  -5   5     1660.32     1784.68     43.75 o 
   3  -5   5       95.86       73.89     14.62 o 
   4  -5   5      617.38      532.22     26.25 o 
   5  -5   5      142.31       60.86     25.76 o 
   6  -5   5       97.79       44.62     27.47 o 
   7  -5   5      237.30      173.96     39.63 o 
   8  -5   5       29.67      -19.85     25.89 o 
   9  -5   5       54.40       24.19     32.99 o 
 -10  -4   5       16.83       13.21     30.23 o 
  -9  -4   5       66.46       55.40     26.49 o 
  -8  -4   5        1.82       -0.85     14.24 o 
  -7  -4   5      826.92      914.64     70.35 o 
  -6  -4   5       70.19      135.93     17.95 o 
  -5  -4   5      524.23      528.40     34.54 o 
  -4  -4   5      232.14      138.73     15.19 o 
  -3  -4   5     3640.96     3520.42     62.20 o 
  -2  -4   5     1317.07     1130.56     23.07 o 
  -1  -4   5     1203.33     1121.49     22.23 o 
   0  -4   5      145.15      131.36     13.38 o 
   1  -4   5       17.38        2.71      8.22 o 
   2  -4   5      398.23      297.86     17.86 o 
   3  -4   5      136.36      118.73     26.72 o 
   4  -4   5      174.87      189.48     19.07 o 
   5  -4   5       19.92      -11.78     10.55 o 
   6  -4   5      209.69      161.61     32.14 o 
   7  -4   5      187.16      283.65     40.88 o 
   8  -4   5       65.46       45.87     29.44 o 
   9  -4   5       90.96       62.57     33.78 o 
 -10  -3   5       52.88       57.31     32.07 o 
  -9  -3   5        0.93      -18.86     20.24 o 
  -8  -3   5       41.51       18.66     21.75 o 
  -7  -3   5      190.58      206.79     36.34 o 
  -6  -3   5      396.07      381.93     23.62 o 
  -5  -3   5      473.62      434.56     21.68 o 
  -4  -3   5      180.39      142.35     14.94 o 
  -3  -3   5       79.68       94.02     11.96 o 
  -2  -3   5        5.43       -1.18      6.82 o 
  -1  -3   5     1104.96      912.97     24.94 o 
   0  -3   5      379.76      250.51     10.29 o 
   1  -3   5        4.18        2.17      6.97 o 
   2  -3   5      504.24      410.84     19.56 o 
   3  -3   5      493.45      613.48     15.34 o 
   4  -3   5      770.99      646.51     18.29 o 
   5  -3   5       16.41        2.44      9.56 o 
   6  -3   5      607.69      650.20     38.80 o 
   7  -3   5      719.70      624.48     47.19 o 
   8  -3   5      151.41      142.42     35.43 o 
   9  -3   5       15.50       49.75     31.09 o 
  10  -3   5      219.94      221.94     45.61 o 
 -10  -2   5      153.43      150.50     36.54 o 
  -9  -2   5        8.10        9.00     23.92 o 
  -8  -2   5      336.75      273.93     36.94 o 
  -7  -2   5        6.92        2.37     11.94 o 
  -6  -2   5      432.47      487.43     33.09 o 
  -5  -2   5      171.95      116.71     15.07 o 
  -4  -2   5     2563.39     2625.63     49.81 o 
  -3  -2   5     1514.82     1357.88     31.89 o 
  -2  -2   5     6830.83     6920.87     94.71 o 
  -1  -2   5      172.58      214.72     15.18 o 
   0  -2   5      964.38     1095.23     18.06 o 
   1  -2   5       14.04       27.08     19.85 o 
   2  -2   5     3727.51     4125.03     93.44 o 
   3  -2   5    16023.51    18174.04    185.91 o 
   4  -2   5      140.61      202.79     12.73 o 
   5  -2   5     2819.95     3130.71     47.58 o 
   6  -2   5       37.32       34.95     10.47 o 
   7  -2   5      678.78      751.08     30.22 o 
   8  -2   5      227.73      221.15     37.59 o 
  10  -2   5      207.67      221.09     44.49 o 
 -10  -1   5       13.37       -4.34     28.79 o 
  -9  -1   5      426.81      572.76     47.78 o 
  -8  -1   5      308.21      357.98     39.17 o 
  -7  -1   5      416.84      483.78     37.79 o 
  -6  -1   5       34.71        3.45     10.47 o 
  -5  -1   5       24.92       45.94     11.09 o 
  -4  -1   5     2570.61     2856.79     50.86 o 
  -3  -1   5     5425.70     6381.27     89.48 o 
  -2  -1   5     6021.02     6129.55     84.05 o 
  -1  -1   5     1518.78     1823.67     31.60 o 
   0  -1   5    26788.55    29328.54    287.19 o 
   1  -1   5       58.02       42.32      4.36 o 
   2  -1   5     4768.51     5068.98     78.21 o 
   3  -1   5     1798.37     1994.89     30.62 o 
   4  -1   5     5785.60     5864.90     88.56 o 
   5  -1   5      180.43      170.37     17.76 o 
   6  -1   5      251.79      266.25     20.80 o 
   7  -1   5        0.93       -6.56      9.56 o 
   8  -1   5      446.47      523.25     85.04 o 
   9  -1   5      138.04      127.64     25.50 o 
  10  -1   5      166.26      120.86     34.31 o 
 -10   0   5       61.08      132.03     35.43 o 
  -9   0   5      287.90      242.84     38.38 o 
  -8   0   5      534.76      508.88     45.02 o 
  -7   0   5      842.17      740.66     44.62 o 
  -6   0   5       48.94       39.89     19.39 o 
  -5   0   5     3048.73     3372.96     57.71 o 
  -4   0   5        4.56        7.92      8.31 o 
  -3   0   5     7055.05     7615.34    143.98 o 
  -2   0   5     4807.73     4837.64     67.89 o 
  -1   0   5     1826.71     1715.31     29.56 o 
   0   0   5    29624.28    31535.97    369.21 o 
   1   0   5      888.45      756.94     20.68 o 
   2   0   5     3789.03     4162.08     65.96 o 
   3   0   5       15.99        1.59      5.33 o 
   4   0   5     2005.55     2124.06     38.78 o 
   5   0   5     2226.15     2196.10     36.86 o 
   6   0   5       26.76       19.10     11.96 o 
   7   0   5        6.70       -3.15      9.02 o 
   8   0   5      179.57      160.64     21.10 o 
   9   0   5        0.10      -19.25     15.49 o 
  10   0   5       65.70       81.49     31.22 o 
  11   0   5       15.33       23.79     28.26 o 
 -10   1   5       10.49        0.26     24.51 o 
  -9   1   5       18.75      -14.98     23.66 o 
  -8   1   5       32.86       10.32     22.28 o 
  -7   1   5      271.77      338.27     37.92 o 
  -6   1   5      238.63      239.09     29.77 o 
  -5   1   5       38.78       47.19     18.53 o 
  -4   1   5       95.65      124.23     10.96 o 
  -3   1   5       16.03       18.42      6.46 o 
  -2   1   5     1460.10     1250.18     24.23 o 
  -1   1   5     2203.55     2451.69     38.22 o 
   0   1   5      554.97      492.27     14.36 o 
   1   1   5     1851.35     1863.24     48.30 o 
   2   1   5      207.14      286.48     18.07 o 
   3   1   5       23.08       -1.36      4.92 o 
   4   1   5      842.02      737.34     18.53 o 
   5   1   5      515.44      428.78     15.93 o 
   6   1   5      640.38      664.68     20.89 o 
   7   1   5        0.84      -12.00      8.00 o 
   8   1   5      212.26      204.70     17.40 o 
   9   1   5       65.20       80.77     27.07 o 
  10   1   5      244.10      428.64     45.48 o 
  11   1   5       38.77      109.29     33.78 o 
 -10   2   5       12.48       30.10     28.98 o 
  -9   2   5       56.30       29.31     27.21 o 
  -8   2   5        1.50       18.05     16.35 o 
  -7   2   5      191.17      176.85     30.69 o 
  -6   2   5      306.21      307.05     33.59 o 
  -5   2   5       27.26       30.89     18.66 o 
  -4   2   5      574.30      533.06     31.48 o 
  -3   2   5      256.49      249.94      9.67 o 
  -2   2   5       38.26       52.67      6.10 o 
  -1   2   5      158.19      155.01     26.65 o 
   0   2   5      209.91      201.97     10.54 o 
   1   2   5     4027.31     4578.32     92.98 o 
   2   2   5      119.27      107.98     13.41 o 
   3   2   5      720.63      778.79     26.29 o 
   4   2   5       24.19       36.48      7.13 o 
   5   2   5     2257.26     2000.72     34.63 o 
   6   2   5       21.37       38.86      9.87 o 
   7   2   5     1157.75     1129.08     28.37 o 
   8   2   5       64.40       58.44     12.62 o 
   9   2   5      251.74      266.44     25.18 o 
  10   2   5       16.46       24.12     26.75 o 
  11   2   5      236.79      257.43     43.05 o 
  -9   3   5       94.97      106.34     32.67 o 
  -8   3   5       47.70       50.21     38.94 o 
  -7   3   5      443.22      465.04     39.11 o 
  -6   3   5      148.58      105.55     26.15 o 
  -5   3   5      594.55      537.07     35.10 o 
  -4   3   5      265.46      243.36     26.55 o 
  -3   3   5       35.97       10.38     13.14 o 
  -2   3   5      763.33      731.44     16.53 o 
  -1   3   5       35.12       47.08      6.81 o 
   0   3   5    11190.05    12065.98    215.80 o 
   1   3   5        0.37       -0.46      6.77 o 
   2   3   5     5485.30     5599.64    114.41 o 
   3   3   5      447.78      475.95     25.56 o 
   4   3   5     3336.12     3033.87     54.83 o 
   5   3   5     1103.64     1199.94     43.27 o 
   6   3   5     4143.48     4290.24     60.94 o 
   7   3   5      153.35      128.91     13.60 o 
   8   3   5     2106.18     1922.57     50.47 o 
   9   3   5      516.15      585.10     31.66 o 
  10   3   5      129.27      111.99     32.53 o 
  11   3   5       51.50      106.14     32.73 o 
  -9   4   5       18.71       24.27     18.73 o 
  -8   4   5       93.63       70.12     28.85 o 
  -7   4   5      652.05      670.67     46.39 o 
  -6   4   5      652.11      523.80     39.11 o 
  -5   4   5     1174.19     1042.48     49.22 o 
  -4   4   5      345.29      354.63     32.60 o 
  -3   4   5     2505.22     2394.99     66.04 o 
  -2   4   5      304.59      224.79     10.61 o 
  -1   4   5     5032.73     5092.01     72.04 o 
   0   4   5      905.36      967.17     31.28 o 
   1   4   5    19502.71    21041.65    370.89 o 
   2   4   5      113.11      156.81     18.40 o 
   3   4   5     7135.10     7200.75    148.18 o 
   4   4   5       97.52       73.67     16.63 o 
   5   4   5     4474.71     4568.81    114.08 o 
   6   4   5        5.78      -13.87      9.25 o 
   7   4   5     1767.14     1759.66     46.52 o 
   8   4   5      793.66      793.31     33.40 o 
   9   4   5      137.54      140.17     22.77 o 
  10   4   5      109.89      147.87     24.54 o 
  11   4   5       30.17       23.66     28.98 o 
  -8   5   5       44.78       40.45     19.89 o 
  -7   5   5      207.44      171.07     34.31 o 
  -6   5   5      839.60      692.88     44.09 o 
  -5   5   5      613.31      631.05     40.03 o 
  -4   5   5     3528.64     3546.75     91.87 o 
  -3   5   5      801.45      950.81     42.12 o 
  -2   5   5      984.46     1077.96     24.23 o 
  -1   5   5        6.50       -8.22      5.48 o 
   0   5   5     3934.50     4340.52     64.68 o 
   1   5   5     1039.22      949.84     25.47 o 
   2   5   5     8085.96     8709.06    120.92 o 
   3   5   5        2.20       -5.00      7.34 o 
   4   5   5      573.47      533.77     21.88 o 
   5   5   5        6.09      -11.31      9.20 o 
   6   5   5        1.24      -12.26     10.07 o 
   7   5   5      563.26      514.16     27.17 o 
   8   5   5       14.18        3.36     13.77 o 
   9   5   5      194.52      220.88     25.78 o 
  10   5   5        0.23      -14.99     23.43 o 
  11   5   5       10.74        5.85     27.60 o 
  -8   6   5        0.06        4.91     20.67 o 
  -7   6   5      134.81      208.54     26.02 o 
  -6   6   5        0.73      -14.65     22.93 o 
  -5   6   5      994.58      808.14     45.28 o 
  -4   6   5      241.56      301.26     31.88 o 
  -3   6   5     1101.95     1082.10     46.72 o 
  -2   6   5     2005.62     2071.68     62.89 o 
  -1   6   5      417.52      405.10     13.65 o 
   0   6   5      262.99      240.94     13.76 o 
   1   6   5      249.63      257.71     15.27 o 
   2   6   5       98.82       96.04     12.01 o 
   3   6   5        0.92       -4.49      8.21 o 
   4   6   5       49.87       53.27     16.00 o 
   5   6   5      831.41      770.74     29.48 o 
   6   6   5       35.56       51.83     12.30 o 
   7   6   5      676.63      744.75     36.50 o 
   8   6   5        1.69       -7.39     14.85 o 
   9   6   5      164.94      139.06     23.18 o 
  10   6   5      362.66      344.18     31.93 o 
  11   6   5      217.28      199.44     29.67 o 
  -7   7   5      361.03      413.99     43.60 o 
  -6   7   5       72.05       96.81     28.99 o 
  -5   7   5       65.73      101.67     27.27 o 
  -4   7   5      285.52      280.56     34.18 o 
  -3   7   5      587.33      508.22     36.15 o 
  -2   7   5      243.29      261.51     28.66 o 
  -1   7   5      634.86      496.89     15.88 o 
   0   7   5      407.90      345.30     16.81 o 
   1   7   5       13.55       13.50      9.21 o 
   2   7   5      810.76      628.89     24.33 o 
   3   7   5      307.24      289.42     24.45 o 
   4   7   5     2536.42     2672.71     61.41 o 
   5   7   5      377.60      409.28     31.84 o 
   6   7   5     1446.11     1444.99     44.23 o 
   7   7   5       36.32       16.71     13.67 o 
   8   7   5     1894.43     1811.37     55.40 o 
   9   7   5      116.39      121.45     35.06 o 
  10   7   5      364.54      428.75     42.19 o 
  -7   8   5       28.96        7.29     30.36 o 
  -6   8   5      188.24      241.66     29.36 o 
  -5   8   5       31.48       70.12     26.55 o 
  -4   8   5        3.37      -18.01     18.66 o 
  -3   8   5      138.33      120.07     25.17 o 
  -2   8   5       18.97        6.18     18.80 o 
  -1   8   5      666.12      778.24     40.02 o 
   0   8   5      206.77      237.97     27.80 o 
   3   8   5     5671.01     5555.46    114.70 o 
   4   8   5       43.04       39.54     15.20 o 
   5   8   5      239.42      235.93     24.78 o 
   6   8   5       26.99        4.44     15.36 o 
   7   8   5     1548.36     1713.37     52.72 o 
   8   8   5       28.04       17.13     14.90 o 
   9   8   5      282.29      262.54     31.71 o 
  10   8   5      117.43       75.08     26.22 o 
  -6   9   5      131.90      133.61     39.57 o 
  -5   9   5      115.37      101.80     34.37 o 
  -4   9   5      649.07      648.40     43.25 o 
  -3   9   5      185.81      189.67     32.14 o 
  -2   9   5     1324.83     1275.17     54.41 o 
  -1   9   5      177.41      173.31     27.07 o 
   0   9   5     1221.69     1070.74     49.22 o 
   1   9   5        0.69      -13.14     13.93 o 
   4   9   5     1150.65     1289.00     43.12 o 
   5   9   5       58.85       67.74     20.31 o 
   6   9   5     1504.63     1446.96     49.69 o 
   7   9   5      328.74      340.09     32.09 o 
   8   9   5      186.74      203.30     27.88 o 
   9   9   5      213.89      214.65     43.05 o 
  10   9   5       19.64       10.99     21.73 o 
  -5  10   5      104.41      158.39     40.68 o 
  -2  10   5       21.00       -4.86     20.31 o 
  -1  10   5     1161.42     1331.16     58.22 o 
   0  10   5      309.58      311.52     33.13 o 
   1  10   5     1195.45     1148.08     55.46 o 
   2  10   5       20.46       25.04     19.58 o 
   4  10   5        5.47       -4.76     15.05 o 
   5  10   5       69.74       34.53     22.54 o 
   6  10   5      616.14      598.38     38.23 o 
   7  10   5       19.29        8.27     26.81 o 
   8  10   5      160.64      266.43     34.38 o 
   9  10   5       44.91       45.07     23.08 o 
  -4  11   5       50.84       50.01     32.53 o 
  -3  11   5      156.67      207.09     41.21 o 
   0  11   5      141.75      187.83     30.30 o 
   4  11   5      528.38      538.92     33.30 o 
   5  11   5      309.99      330.20     32.42 o 
   6  11   5      256.12      333.69     35.50 o 
   7  11   5       68.95       96.62     26.26 o 
   8  11   5      320.23      471.51     72.85 o 
  -2  12   5        1.78       -6.90     25.43 o 
   3  12   5      787.36      774.30     54.21 o 
   4  12   5      110.76      172.68     29.02 o 
   5  12   5      545.37      650.89     39.38 o 
   6  12   5      149.01      129.31     37.66 o 
   7  12   5      105.07      108.32     30.67 o 
   0  13   5      216.27      225.55     39.37 o 
   3  13   5        5.98      -24.32     25.30 o 
   4  13   5      375.85      424.91     55.60 o 
   5  13   5        4.34      -27.77     18.52 o 
  -5 -11   6       19.32       38.58     29.38 o 
  -4 -11   6       53.36       46.40     31.81 o 
  -3 -11   6      277.92      242.38     43.77 o 
  -2 -11   6       54.90       38.91     29.57 o 
  -1 -11   6      251.87      292.85     46.20 o 
   0 -11   6        0.31       13.41     26.75 o 
   1 -11   6      453.11      450.19     50.41 o 
  -6 -10   6       68.67       53.76     32.86 o 
  -5 -10   6        4.08       -3.94     24.38 o 
  -4 -10   6      788.30      706.68     55.99 o 
  -3 -10   6        0.26      -31.15     20.77 o 
  -2 -10   6      416.41      505.00     46.60 o 
  -1 -10   6        0.36       -4.53     23.20 o 
   0 -10   6      562.65      504.61     47.25 o 
   1 -10   6       20.66       31.68     33.98 o 
   2 -10   6      232.83      257.27     39.40 o 
   3 -10   6        4.11      -41.89     27.93 o 
  -7  -9   6      148.25      109.82     37.59 o 
  -6  -9   6       19.19       49.23     31.15 o 
  -5  -9   6      296.30      335.77     46.20 o 
  -4  -9   6       17.04       -3.15     24.38 o 
  -3  -9   6      205.24      143.47     33.65 o 
  -2  -9   6       80.28       36.80     24.38 o 
  -1  -9   6        5.06        8.35     22.21 o 
   0  -9   6      114.18      164.64     23.52 o 
   1  -9   6      382.62      358.65     54.58 o 
   2  -9   6       60.04       45.44     18.99 o 
   3  -9   6       22.09       13.87     31.55 o 
   4  -9   6        3.10      -12.68     26.55 o 
   5  -9   6        2.45      -23.53     31.22 o 
  -8  -8   6        0.45        6.76     19.60 o 
  -7  -8   6      252.97      292.00     59.64 o 
  -6  -8   6       99.43       75.11     20.46 o 
  -5  -8   6       24.89      -21.36     21.23 o 
  -4  -8   6      147.30      200.06     32.53 o 
  -3  -8   6       66.07       83.00     27.34 o 
  -2  -8   6        0.72       -9.66     19.06 o 
  -1  -8   6      482.74      375.65     31.02 o 
   0  -8   6       53.43       23.33     16.33 o 
   1  -8   6       10.89       -6.51     13.82 o 
   2  -8   6        8.63      -10.12     14.24 o 
   3  -8   6        0.31       -1.78     14.81 o 
   4  -8   6      295.05      378.42     49.09 o 
   5  -8   6       67.57      128.68     38.71 o 
   6  -8   6      306.98      323.61     51.00 o 
  -9  -7   6        0.11       -3.65     18.65 o 
  -8  -7   6      257.48      354.31     34.32 o 
  -7  -7   6       64.79       32.25     18.71 o 
  -6  -7   6      281.41      238.37     25.63 o 
  -5  -7   6       48.16       -0.93     13.79 o 
  -4  -7   6      798.21      747.02     32.34 o 
  -3  -7   6      279.16      288.19     36.54 o 
  -2  -7   6      822.20      808.47     48.76 o 
  -1  -7   6     1688.46     1599.09     44.29 o 
   0  -7   6      206.74      254.26     35.78 o 
   1  -7   6     2395.91     2584.20     60.59 o 
   2  -7   6        2.52        8.03     14.15 o 
   3  -7   6     1066.00     1172.72     41.33 o 
   4  -7   6       43.20       89.71     19.47 o 
   5  -7   6      841.25      801.64     57.76 o 
   6  -7   6       20.66      -10.58     25.10 o 
   7  -7   6      530.18      539.84     63.62 o 
  -9  -6   6      386.64      480.02     55.14 o 
  -8  -6   6      400.77      427.95     33.71 o 
  -7  -6   6      246.23      206.61     34.60 o 
  -6  -6   6       88.34       75.41     18.01 o 
  -5  -6   6       52.88       34.32     13.61 o 
  -4  -6   6     1151.67     1058.39     36.44 o 
  -3  -6   6       83.81       71.46     14.04 o 
  -2  -6   6     5933.47     6158.11     78.53 o 
  -1  -6   6      229.83      216.60     19.75 o 
   0  -6   6     2624.83     2523.80     55.97 o 
   1  -6   6       12.21       15.87     11.83 o 
   2  -6   6     2418.32     2286.27     55.20 o 
   3  -6   6      136.28      102.87     17.74 o 
   4  -6   6     1341.31     1259.96    108.23 o 
   5  -6   6        5.56       23.40     26.03 o 
   6  -6   6      960.61      941.74     61.51 o 
   7  -6   6       99.46       54.35     35.03 o 
   8  -6   6      157.36      151.36     41.73 o 
  -9  -5   6      105.82      116.85     33.45 o 
  -8  -5   6       99.07      112.37     21.61 o 
  -7  -5   6      366.31      288.96     42.69 o 
  -6  -5   6      309.23      270.80     24.41 o 
  -5  -5   6     1130.92      962.34     34.40 o 
  -4  -5   6       47.01       27.02     12.16 o 
  -3  -5   6     5705.93     5897.63     94.45 o 
  -2  -5   6      525.73      522.77     17.59 o 
  -1  -5   6     1310.94     1217.19     24.84 o 
   0  -5   6       68.01       73.63     17.45 o 
   1  -5   6     2893.04     2978.21     60.23 o 
   2  -5   6       26.01       10.80     11.10 o 
   3  -5   6      576.40      612.71     28.05 o 
   4  -5   6        4.59       -5.62     12.68 o 
   5  -5   6        1.41       -5.29     13.34 o 
   6  -5   6       59.26       42.19     27.21 o 
   7  -5   6        0.61      -17.09     25.69 o 
   8  -5   6      153.32      138.34     37.92 o 
 -10  -4   6       20.37       49.42     33.19 o 
  -9  -4   6        0.25       -8.87     25.63 o 
  -8  -4   6      107.99      129.99     31.29 o 
  -7  -4   6        6.41       39.75     16.16 o 
  -6  -4   6      915.84     1104.14     49.55 o 
  -5  -4   6      326.67      310.68     22.66 o 
  -4  -4   6     1188.54     1200.78     37.23 o 
  -3  -4   6        7.57       -1.85      8.76 o 
  -2  -4   6       44.60       43.34     10.31 o 
  -1  -4   6     1207.01     1379.22     38.79 o 
   0  -4   6     1278.84     1208.87     33.07 o 
   1  -4   6      416.43      399.54     20.38 o 
   2  -4   6       27.25       15.91     10.89 o 
   3  -4   6     1388.27     1461.19     39.95 o 
   4  -4   6      200.24       78.31     16.00 o 
   5  -4   6        7.70      -11.76     11.88 o 
   6  -4   6        7.71      -23.79     20.83 o 
   7  -4   6        2.23       17.74     25.11 o 
   8  -4   6      137.57      164.11     38.58 o 
   9  -4   6       51.69        5.06     31.22 o 
 -10  -3   6       53.66       67.69     33.98 o 
  -9  -3   6      135.73      154.12     34.51 o 
  -8  -3   6       62.45       29.25     24.71 o 
  -7  -3   6      423.07      351.09     34.73 o 
  -6  -3   6      937.89      785.60     30.76 o 
  -5  -3   6      393.01      313.24     20.77 o 
  -4  -3   6      440.09      496.97     21.82 o 
  -3  -3   6      168.98      150.18     14.38 o 
  -2  -3   6     1696.14     1756.59     36.55 o 
  -1  -3   6      356.16      380.20     13.43 o 
   0  -3   6        1.26        3.54      4.31 o 
   1  -3   6       22.57        3.33      8.36 o 
   2  -3   6       69.98       32.70     10.96 o 
   3  -3   6      802.75      665.12     18.45 o 
   4  -3   6      404.36      425.27     15.38 o 
   5  -3   6     1931.32     2075.73     84.15 o 
   6  -3   6       11.86       16.56     15.28 o 
   7  -3   6      179.73      222.99     37.20 o 
   8  -3   6       41.79       20.05     28.65 o 
   9  -3   6      502.77      462.35     53.04 o 
  10  -3   6        0.33       21.69     34.11 o 
 -10  -2   6        4.85      -12.81     24.58 o 
  -9  -2   6      381.44      444.87     47.78 o 
  -8  -2   6        0.04        8.87     20.64 o 
  -7  -2   6      147.33      123.62     27.99 o 
  -6  -2   6        1.79      -11.93     10.83 o 
  -5  -2   6      250.46      234.54     18.57 o 
  -4  -2   6     1682.30     1683.71     38.52 o 
  -3  -2   6     6333.00     6905.19     98.84 o 
  -2  -2   6     1865.91     1867.91     36.71 o 
  -1  -2   6        9.96        7.65      6.72 o 
   0  -2   6      502.93      426.78     11.63 o 
   1  -2   6       80.05      122.43     12.31 o 
   2  -2   6     4660.06     4757.55     97.09 o 
   3  -2   6        0.55       21.46      8.99 o 
   4  -2   6    20406.98    20834.38    215.09 o 
   5  -2   6       25.44       63.54     13.75 o 
   6  -2   6     1414.68     1484.06     58.67 o 
   7  -2   6        4.45       15.54     15.66 o 
   8  -2   6      640.96      835.22     55.92 o 
   9  -2   6       22.91        8.81     27.73 o 
  10  -2   6      320.34      344.38     49.42 o 
 -10  -1   6      192.08      209.00     42.00 o 
  -9  -1   6      308.84      323.61     42.79 o 
  -8  -1   6      168.78      235.02     35.69 o 
  -7  -1   6       81.56       54.81     23.99 o 
  -6  -1   6      252.89      250.20     19.87 o 
  -5  -1   6      446.06      466.41     21.24 o 
  -4  -1   6      871.52      801.45     24.79 o 
  -3  -1   6    18838.93    19610.67    242.16 o 
  -2  -1   6     1479.72     1675.47     33.12 o 
  -1  -1   6     5250.89     5436.94     75.20 o 
   0  -1   6      758.44      659.02     21.98 o 
   1  -1   6     3784.85     3692.98     45.01 o 
   2  -1   6       62.87       52.76     10.49 o 
   3  -1   6     7798.70     8379.87    117.62 o 
   4  -1   6     5032.23     5049.05     64.24 o 
   5  -1   6     1574.13     1364.31     28.73 o 
   6  -1   6        0.67       -1.11      8.88 o 
   7  -1   6      294.39      353.01     20.63 o 
   8  -1   6       69.31       74.94     40.85 o 
   9  -1   6      104.93       44.16     28.92 o 
  10  -1   6      199.29      168.71     41.08 o 
 -10   0   6       66.84       65.13     30.89 o 
  -9   0   6      100.63      123.09     32.40 o 
  -8   0   6      151.76       88.73     28.72 o 
  -7   0   6      103.70      133.61     27.34 o 
  -6   0   6      710.29      717.59     41.86 o 
  -5   0   6       14.02        8.95      9.70 o 
  -4   0   6     3345.57     3640.90     59.89 o 
  -3   0   6     1572.64     1570.47     32.48 o 
  -2   0   6     3014.78     2987.56     47.81 o 
  -1   0   6     1326.33     1503.64     29.54 o 
   0   0   6     1355.82     1806.46     31.43 o 
   1   0   6     3027.40     3195.78     75.44 o 
   2   0   6        8.50       49.75      9.36 o 
   3   0   6     2555.60     2864.01     40.75 o 
   4   0   6     3766.85     4205.26     56.01 o 
   5   0   6      741.42      634.50     19.28 o 
   6   0   6       14.05       -2.50      7.98 o 
   7   0   6        1.01       -4.19      8.50 o 
   8   0   6      262.40      281.84     26.59 o 
   9   0   6       96.16      106.99     24.65 o 
  10   0   6        0.80      -19.19     20.04 o 
 -10   1   6        0.59       54.35     31.22 o 
  -9   1   6       62.30      100.29     29.64 o 
  -8   1   6       17.03       24.05     23.33 o 
  -7   1   6       77.29      144.20     28.99 o 
  -6   1   6      120.98      178.83     29.45 o 
  -5   1   6      104.94       73.74     20.96 o 
  -4   1   6      646.26      586.36     33.06 o 
  -3   1   6     2301.62     2205.61     38.78 o 
  -2   1   6        2.45        3.41      5.77 o 
  -1   1   6       18.02       20.13      6.20 o 
   0   1   6        5.56       16.53      5.94 o 
   1   1   6      474.84      436.00     23.39 o 
   2   1   6        2.80       -1.58      8.54 o 
   3   1   6      584.54      607.37     29.87 o 
   4   1   6      143.99      133.44     10.77 o 
   5   1   6       32.05       42.01      8.76 o 
   6   1   6      343.70      334.15     16.20 o 
   7   1   6     1047.63     1002.88     27.19 o 
   8   1   6        0.42      -13.57      9.04 o 
   9   1   6       36.04       40.47     37.00 o 
  10   1   6       18.53       45.15     26.22 o 
  11   1   6       88.86       74.46     32.27 o 
  -9   2   6      187.99      265.06     40.42 o 
  -8   2   6      164.39      281.29     39.76 o 
  -7   2   6       31.04       22.28     20.97 o 
  -6   2   6        0.69      -26.88     19.32 o 
  -5   2   6      730.22      706.62     40.74 o 
  -4   2   6      442.45      416.08     29.38 o 
  -3   2   6     2754.48     2777.20     44.11 o 
  -2   2   6     4218.88     4568.24     64.74 o 
  -1   2   6      280.07      356.16     13.43 o 
   0   2   6      857.28      777.89     20.17 o 
   1   2   6     2515.91     2403.67     58.55 o 
   2   2   6     2533.94     2469.25     61.97 o 
   3   2   6      269.76      193.87     19.12 o 
   4   2   6      943.67      919.05     26.04 o 
   5   2   6      116.49      109.33     11.09 o 
   6   2   6     3921.67     3921.48     61.39 o 
   7   2   6        7.35        1.53      9.06 o 
   8   2   6      169.37      149.85     16.06 o 
   9   2   6       86.55       89.61     19.13 o 
  10   2   6      224.19      361.13     45.55 o 
  11   2   6       12.78       -2.56     25.76 o 
  -9   3   6        2.05       -0.92     26.68 o 
  -8   3   6      234.29      281.94     39.11 o 
  -7   3   6      251.22      242.05     34.97 o 
  -6   3   6      456.66      484.76     38.05 o 
  -5   3   6      384.22      409.84     34.37 o 
  -4   3   6      190.55      157.53     24.25 o 
  -3   3   6      399.14      330.45     24.84 o 
  -2   3   6      248.52      252.71     11.19 o 
  -1   3   6     1798.91     1799.11     33.22 o 
   0   3   6       35.46       36.01      7.26 o 
   1   3   6     8837.22     8898.00    168.29 o 
   2   3   6       14.76       17.48     10.78 o 
   3   3   6     2732.49     2579.65     67.22 o 
   4   3   6      388.37      477.46     28.06 o 
   5   3   6     5816.73     6216.51     96.36 o 
   6   3   6        8.75       -7.29     10.02 o 
   7   3   6     3114.78     3183.57     96.62 o 
   8   3   6      290.86      404.92     37.20 o 
   9   3   6      413.56      436.53     29.71 o 
  10   3   6       55.41      -14.46     24.77 o 
  11   3   6      237.00      280.63     44.10 o 
  -9   4   6       34.62       43.54     21.45 o 
  -8   4   6       70.10       38.52     28.98 o 
  -7   4   6      428.89      358.64     40.55 o 
  -6   4   6     1113.46     1049.38     52.77 o 
  -5   4   6       94.86      133.94     27.67 o 
  -4   4   6     3828.25     3631.98     92.98 o 
  -3   4   6      620.65      668.57     34.57 o 
  -2   4   6     1528.05     1213.24     25.54 o 
  -1   4   6      533.69      658.75     25.62 o 
   0   4   6     6738.70     7037.78    135.76 o 
   1   4   6      651.92      681.58     28.19 o 
   2   4   6    22082.51    23173.98    410.64 o 
   3   4   6      640.87      637.89     31.75 o 
   4   4   6     2873.98     2758.26     75.11 o 
   5   4   6     1586.84     1649.64     59.50 o 
   6   4   6      527.78      509.13     31.97 o 
   7   4   6       13.95       11.60     17.78 o 
   8   4   6      735.31      730.76     32.68 o 
   9   4   6      266.94      289.86     27.58 o 
  10   4   6       17.00      -11.00     15.94 o 
  11   4   6      102.59      148.47     40.35 o 
  -8   5   6        2.23        1.37     18.74 o 
  -7   5   6      378.44      278.26     39.11 o 
  -6   5   6      164.55      239.29     34.44 o 
  -5   5   6     1775.89     1679.83     63.48 o 
  -4   5   6       27.07       53.89     21.82 o 
  -3   5   6      899.35      920.84     41.93 o 
  -2   5   6     2055.18     2075.51     83.92 o 
  -1   5   6     3503.49     3696.28     58.77 o 
   0   5   6        0.43       15.44      9.53 o 
   1   5   6     8454.58     9085.54    176.51 o 
   2   5   6      459.06      462.35     27.14 o 
   3   5   6     2195.68     2019.64     61.44 o 
   4   5   6       27.40       25.04     14.52 o 
   5   5   6      389.50      399.26     30.37 o 
   6   5   6        0.86       -8.85     10.73 o 
   7   5   6      191.02      221.77     21.86 o 
   8   5   6      119.85      193.47     29.74 o 
   9   5   6       32.91       42.60     20.83 o 
  10   5   6      151.79      175.28     39.30 o 
  11   5   6       49.53       35.92     23.02 o 
  -8   6   6       99.28      132.01     25.97 o 
  -7   6   6        7.26       21.75     27.93 o 
  -6   6   6      335.56      235.48     35.16 o 
  -5   6   6        0.64      -11.11     20.83 o 
  -4   6   6      182.03      190.92     29.18 o 
  -3   6   6     1841.23     1977.65     64.79 o 
  -2   6   6      246.80      285.62     28.39 o 
  -1   6   6     1420.06     1459.02     33.06 o 
   0   6   6      128.83       57.44     13.34 o 
   1   6   6       63.40      115.50     12.50 o 
   2   6   6      200.80      191.88     18.67 o 
   3   6   6        3.66      -11.48      7.66 o 
   4   6   6       30.31       11.02      9.38 o 
   5   6   6      393.27      389.92     31.42 o 
   6   6   6     2259.15     2490.80     81.55 o 
   7   6   6       21.47      -11.52     17.32 o 
   8   6   6      231.38      215.07     24.72 o 
   9   6   6      290.73      343.70     66.87 o 
  10   6   6      201.64      233.77     28.61 o 
  11   6   6        4.21       13.80     31.05 o 
  -7   7   6        2.09      -22.56     19.58 o 
  -6   7   6       97.61      125.46     31.88 o 
  -5   7   6        7.91      -24.58     20.90 o 
  -4   7   6      431.65      395.90     34.90 o 
  -3   7   6        8.37       -0.33     16.63 o 
  -2   7   6      295.14      282.93     31.75 o 
  -1   7   6     1017.29     1111.98     30.20 o 
   0   7   6      149.69      169.28     12.34 o 
   1   7   6       75.08       64.88     11.99 o 
   2   7   6      725.18      714.36     26.17 o 
   3   7   6     2277.57     2134.22     48.60 o 
   4   7   6      112.27      157.66     21.20 o 
   5   7   6     3024.03     3025.22     64.52 o 
   6   7   6      174.03      188.93     39.10 o 
   7   7   6     1091.11      977.42     54.67 o 
   8   7   6       75.08      129.57     24.74 o 
   9   7   6      700.95      743.70     38.51 o 
  10   7   6       27.34       38.80     21.62 o 
  -6   8   6       22.89       13.74     27.27 o 
  -5   8   6      325.29      293.90     39.17 o 
  -4   8   6      216.46      287.92     36.87 o 
  -3   8   6       71.83       28.26     22.61 o 
  -2   8   6      308.85      332.29     35.10 o 
  -1   8   6        3.37       -8.41     16.23 o 
   0   8   6     2819.10     2783.80     44.85 o 
   1   8   6      338.15      288.61     20.04 o 
   2   8   6     4693.63     4962.73     85.05 o 
   3   8   6        3.96       -6.91     26.91 o 
   4   8   6     2849.54     2538.05     58.73 o 
   5   8   6       62.83       45.62     14.45 o 
   6   8   6     1198.80     1151.40     41.04 o 
   7   8   6      105.14      131.35     22.80 o 
   8   8   6      698.46      726.40     52.90 o 
   9   8   6       91.79      108.49     24.71 o 
  10   8   6      267.52      288.55     34.34 o 
  -6   9   6       92.91       93.13     35.62 o 
  -5   9   6      435.92      559.48     48.90 o 
  -4   9   6       24.70       13.21     25.96 o 
  -3   9   6      953.74      990.63     51.39 o 
  -2   9   6       81.57      200.32     30.17 o 
  -1   9   6     1828.70     1839.06     68.34 o 
   0   9   6       22.88        7.94      9.15 o 
   1   9   6      597.39      537.85     25.30 o 
   2   9   6        2.23      -17.24     11.89 o 
   3   9   6     2044.95     1903.34     51.03 o 
   4   9   6       10.51        3.66     15.31 o 
   5   9   6     1925.44     1923.90     54.95 o 
   6   9   6       17.86       -6.06     16.07 o 
   7   9   6      378.07      379.60     68.15 o 
   8   9   6      202.54      172.52     37.33 o 
   9   9   6      212.71      171.60     40.22 o 
  10   9   6      185.61      205.84     43.84 o 
  -5  10   6       23.65       11.70     29.25 o 
  -3  10   6        3.09      -19.65     23.79 o 
  -2  10   6      415.68      454.20     41.21 o 
  -1  10   6       93.73      155.63     29.05 o 
   0  10   6     1936.62     1880.98     70.77 o 
   1  10   6      106.69       79.61     16.19 o 
   2  10   6      684.47      619.41     31.58 o 
   3  10   6        4.58       -7.47     14.37 o 
   4  10   6      410.63      440.98     33.88 o 
   5  10   6      216.95      215.06     26.22 o 
   6  10   6      353.76      348.35     34.27 o 
   7  10   6      151.85      153.69     26.91 o 
   8  10   6       16.18        8.68     26.32 o 
   9  10   6       54.92       42.19     34.24 o 
  -1  11   6      162.00      175.34     32.27 o 
   0  11   6       15.63       20.97     20.11 o 
   2  11   6        5.49        7.00     13.94 o 
   3  11   6      597.17      597.18     40.25 o 
   4  11   6       28.67       33.47     18.36 o 
   5  11   6      286.75      372.38     46.00 o 
   6  11   6      165.75      164.03     27.74 o 
   7  11   6      352.51      442.73     45.45 o 
   8  11   6        0.99      -27.36     19.35 o 
   1  12   6       10.58       16.17     21.49 o 
   2  12   6      888.40      721.81     34.91 o 
   3  12   6       22.96       16.62     24.25 o 
   4  12   6      847.43      911.18     55.66 o 
   5  12   6        5.34        0.14     32.04 o 
   6  12   6      187.52      187.75     31.16 o 
   7  12   6        6.39       -7.05     22.25 o 
   3  13   6      803.72      731.92     47.02 o 
   4  13   6        0.06      -11.37     19.19 o 
   5  13   6      163.32      189.41     38.51 o 
  -4 -11   7      160.61      195.32     42.26 o 
  -3 -11   7       27.02       19.39     31.87 o 
  -2 -11   7      272.53      296.07     47.19 o 
  -1 -11   7        1.14      -12.22     25.23 o 
   1 -11   7        3.35      -10.45     28.06 o 
  -6 -10   7        4.62      -21.88     26.29 o 
  -5 -10   7      112.08      124.80     38.12 o 
  -4 -10   7       12.20        0.79     26.35 o 
  -3 -10   7      610.13      596.68     53.04 o 
  -2 -10   7       56.53       74.85     30.37 o 
  -1 -10   7      160.70      143.14     36.08 o 
   0 -10   7       19.99        3.29     24.25 o 
   1 -10   7      406.99      456.51     38.55 o 
   2 -10   7       11.51       15.24     19.96 o 
   3 -10   7      113.24       35.09     34.37 o 
  -7  -9   7        4.44       25.17     32.20 o 
  -6  -9   7      119.98      167.39     39.11 o 
  -5  -9   7        0.44        7.10     27.67 o 
  -4  -9   7      293.71      279.32     43.11 o 
  -3  -9   7      159.43      144.46     34.37 o 
  -2  -9   7       91.10       68.55     28.06 o 
  -1  -9   7      232.09      261.70     41.87 o 
   0  -9   7      134.79      102.84     21.31 o 
   1  -9   7        0.29       -0.08     15.45 o 
   2  -9   7      153.81      162.01     68.25 o 
   3  -9   7        6.33       26.81     29.31 o 
   4  -9   7       30.68       25.63     30.10 o 
   5  -9   7       50.46       47.91     33.19 o 
  -8  -8   7      143.31      172.96     32.96 o 
  -7  -8   7        6.98        0.65     26.19 o 
  -6  -8   7      160.15      160.56     37.79 o 
  -5  -8   7      136.54      137.16     36.15 o 
  -4  -8   7       82.88       72.23     26.81 o 
  -3  -8   7      264.80      218.92     37.33 o 
  -2  -8   7      409.65      456.76     42.00 o 
  -1  -8   7      187.98      157.01     31.42 o 
   0  -8   7      512.38      542.16     30.50 o 
   1  -8   7        1.06        1.37     15.81 o 
   2  -8   7        1.67      -16.44     16.69 o 
   3  -8   7      201.06      302.77     49.92 o 
   4  -8   7       57.32      120.20     36.35 o 
   5  -8   7      446.88      484.56     57.83 o 
   6  -8   7       19.50        6.97     29.90 o 
  -8  -7   7       37.64       12.30     22.41 o 
  -7  -7   7      268.35      269.02     29.34 o 
  -6  -7   7       80.80       56.02     18.42 o 
  -5  -7   7      483.36      468.05     29.04 o 
  -4  -7   7       31.79       60.99     24.05 o 
  -3  -7   7      237.72      328.08     38.32 o 
  -2  -7   7     1394.32     1364.74     64.00 o 
  -1  -7   7      601.43      587.23     34.80 o 
   0  -7   7     1508.55     1665.08     47.76 o 
   1  -7   7       74.43       91.44     18.00 o 
   2  -7   7     1554.93     1480.25     46.82 o 
   3  -7   7      355.72      318.30     28.50 o 
   4  -7   7     1462.62     1368.64     47.92 o 
   5  -7   7       65.44       30.49     29.77 o 
   6  -7   7      454.47      655.37     65.46 o 
   7  -7   7       26.87       15.97     32.99 o 
  -9  -6   7       96.05      132.43     37.07 o 
  -8  -6   7      362.28      431.44     34.62 o 
  -7  -6   7      125.16      119.37     21.84 o 
  -6  -6   7      168.67      188.52     23.95 o 
  -5  -6   7      727.11      533.44     29.29 o 
  -4  -6   7       85.48       67.47     15.55 o 
  -3  -6   7     1115.53     1118.33     46.46 o 
  -2  -6   7       71.96       54.53     15.02 o 
  -1  -6   7     4361.16     4696.72     85.41 o 
   0  -6   7       15.12        3.79     12.20 o 
   1  -6   7     1483.06     1545.00     44.42 o 
   2  -6   7       73.28      104.42     18.32 o 
   3  -6   7      627.69      668.07     31.82 o 
   4  -6   7       29.48       54.45     18.35 o 
   5  -6   7      685.72      713.25     53.23 o 
   6  -6   7      429.93      502.77     55.14 o 
   7  -6   7      319.42      344.18     51.85 o 
   8  -6   7       25.89        7.56     32.20 o 
  -9  -5   7       39.14       23.46     30.69 o 
  -8  -5   7      123.78      114.70     24.22 o 
  -7  -5   7        4.40      -10.12     14.72 o 
  -6  -5   7      619.65      610.86     31.51 o 
  -5  -5   7      100.70      160.81     21.26 o 
  -4  -5   7      854.30      937.70     32.99 o 
  -3  -5   7       24.97        4.17     11.24 o 
  -2  -5   7     3479.08     3570.71     52.03 o 
  -1  -5   7      839.97      787.66     20.62 o 
   0  -5   7     2065.36     2043.96     70.74 o 
   1  -5   7       27.16       40.12     13.52 o 
   2  -5   7     1388.77     1412.21     65.52 o 
   3  -5   7      151.63      187.51     21.32 o 
   4  -5   7      275.09      240.01     31.55 o 
   5  -5   7      125.82      106.81     19.71 o 
   6  -5   7       56.32       85.31     31.42 o 
   7  -5   7       78.38       30.43     30.56 o 
   8  -5   7        8.68      -25.96     26.81 o 
  -9  -4   7       90.59       81.95     32.73 o 
  -8  -4   7        6.70        3.81     21.89 o 
  -7  -4   7      628.77      811.76     66.34 o 
  -6  -4   7      163.87      208.10     25.11 o 
  -5  -4   7     1198.45     1100.62     35.97 o 
  -4  -4   7      511.38      482.85     23.95 o 
  -3  -4   7     1404.29     1435.28     36.93 o 
  -2  -4   7     1421.21     1270.60     32.48 o 
  -1  -4   7      109.28       47.37      7.83 o 
   0  -4   7     1232.00     1264.92     59.54 o 
   1  -4   7        1.93       -6.64     12.09 o 
   2  -4   7        1.02      -10.85      9.66 o 
   3  -4   7       12.31       30.36     12.65 o 
   4  -4   7       37.39       -6.17     11.81 o 
   5  -4   7      106.26      147.54     19.82 o 
   6  -4   7       57.27       45.33     18.24 o 
   7  -4   7      128.63      107.78     34.37 o 
   8  -4   7       12.40      -19.85     26.55 o 
   9  -4   7       87.29       76.10     35.23 o 
 -10  -3   7       17.52       31.48     32.99 o 
  -9  -3   7       82.32       36.28     28.72 o 
  -8  -3   7       84.09       76.89     28.13 o 
  -7  -3   7      412.16      367.65     25.75 o 
  -6  -3   7       36.41       21.49     16.53 o 
  -5  -3   7      902.69      991.63     47.08 o 
  -4  -3   7        0.90        5.30      9.36 o 
  -3  -3   7      733.23      756.55     25.75 o 
  -2  -3   7      110.68      118.74     12.89 o 
  -1  -3   7      376.56      411.80     33.21 o 
   0  -3   7     1132.37      991.57     19.66 o 
   1  -3   7      209.27      174.77     40.42 o 
   2  -3   7     2088.11     1916.10     55.23 o 
   3  -3   7        3.53       -3.48      9.53 o 
   4  -3   7     1879.05     1966.76     49.30 o 
   5  -3   7      170.20      120.29     19.37 o 
   6  -3   7     4018.11     3922.97     81.00 o 
   7  -3   7       14.78       55.27     27.54 o 
   8  -3   7      527.77      526.42     55.21 o 
   9  -3   7        7.04       19.32     30.63 o 
 -10  -2   7      215.90      279.58     44.63 o 
  -9  -2   7       13.48       47.45     28.85 o 
  -8  -2   7      170.38      228.91     35.36 o 
  -7  -2   7       28.24        3.02     21.03 o 
  -6  -2   7      161.15      187.91     19.26 o 
  -5  -2   7       73.18       91.94     16.89 o 
  -4  -2   7     1309.18     1179.99     32.76 o 
  -3  -2   7     2461.69     2450.93     47.51 o 
  -2  -2   7     1391.06     1700.50     35.47 o 
  -1  -2   7     8236.74     8677.09    228.75 o 
   0  -2   7     1075.33     1016.06     28.48 o 
   1  -2   7     4081.14     4558.15     76.01 o 
   2  -2   7      297.71      307.71     18.63 o 
   3  -2   7     7320.50     7555.07    116.34 o 
   4  -2   7     1786.00     1820.67     34.05 o 
   5  -2   7     5487.25     5851.70     76.11 o 
   6  -2   7       36.43       42.12     20.27 o 
   7  -2   7      677.22      717.02     66.56 o 
   8  -2   7       88.83      139.06     35.10 o 
   9  -2   7      401.57      354.56     48.50 o 
  10  -2   7      154.26      134.53     39.83 o 
 -10  -1   7       57.08       66.11     34.31 o 
  -9  -1   7      525.89      524.98     50.80 o 
  -8  -1   7      497.69      511.57     47.52 o 
  -7  -1   7       87.39      120.47     27.80 o 
  -6  -1   7       10.92       10.65     19.65 o 
  -5  -1   7      463.61      512.00     23.39 o 
  -4  -1   7     4524.04     4347.12     87.33 o 
  -3  -1   7     1446.92     1335.42     31.88 o 
  -2  -1   7     8125.73     9441.75    170.20 o 
  -1  -1   7      354.19      341.54     14.96 o 
   0  -1   7    14893.02    15018.53    184.40 o 
   1  -1   7      589.03      689.04     18.78 o 
   2  -1   7     3091.61     2999.56     70.31 o 
   3  -1   7     2460.14     2589.30     53.25 o 
   4  -1   7     2016.08     2072.81     36.94 o 
   5  -1   7       40.33       31.98     10.33 o 
   6  -1   7      976.72      851.13     24.64 o 
   7  -1   7       86.70       69.69     13.06 o 
   8  -1   7       48.99       -3.09     24.19 o 
   9  -1   7       91.72       52.12     31.35 o 
  10  -1   7       44.31       39.63     31.55 o 
 -10   0   7       66.95      132.49     37.40 o 
  -9   0   7       78.94       59.74     29.44 o 
  -8   0   7       32.92        5.32     23.73 o 
  -7   0   7      470.79      423.83     41.01 o 
  -6   0   7       20.70        8.61     19.45 o 
  -5   0   7      890.41      919.12     28.19 o 
  -4   0   7      355.72      366.07     17.84 o 
  -3   0   7     3579.22     3917.30     62.53 o 
  -2   0   7      718.85      757.11     21.62 o 
  -1   0   7      761.99      736.13     27.96 o 
   0   0   7     8949.97     9334.73    140.76 o 
   1   0   7       79.53       18.02      7.85 o 
   2   0   7      233.48      158.47     13.93 o 
   3   0   7     1232.46     1213.69     32.98 o 
   4   0   7      112.35      117.17     15.88 o 
   5   0   7     1596.36     1806.22     34.41 o 
   6   0   7       73.28       44.07     10.61 o 
   7   0   7      215.80      170.60     15.53 o 
   8   0   7        1.28      -11.71     10.08 o 
   9   0   7        9.74       -3.41     15.67 o 
  -9   1   7        2.15        2.83     24.12 o 
  -8   1   7      145.62      194.73     35.29 o 
  -7   1   7      113.48      106.53     27.40 o 
  -5   1   7     1184.72     1186.26     50.53 o 
  -4   1   7      780.61      608.77     49.55 o 
  -3   1   7        3.53        7.92      7.34 o 
  -2   1   7      651.08      573.77     22.38 o 
  -1   1   7       37.71       57.27      8.39 o 
   0   1   7      752.31      683.21     20.11 o 
   1   1   7      522.55      405.76     24.25 o 
   2   1   7      371.07      428.11     26.09 o 
   3   1   7      348.04      358.22     18.05 o 
   4   1   7      338.63      402.92     20.97 o 
   5   1   7      567.33      645.64     19.92 o 
   6   1   7     1983.36     2064.24     38.70 o 
   7   1   7       10.40       -6.62      9.59 o 
   8   1   7       24.22        2.59     10.48 o 
   9   1   7        0.52        6.06     13.21 o 
  10   1   7      434.67      476.94     49.62 o 
  -9   2   7        0.32      -15.97     25.04 o 
  -8   2   7      116.82      152.34     34.70 o 
  -7   2   7      318.96      426.93     41.87 o 
  -6   2   7      263.09      382.56     37.46 o 
  -5   2   7      191.90      205.05     29.77 o 
  -4   2   7      815.81      730.27     38.05 o 
  -3   2   7      125.08      141.56     21.09 o 
  -2   2   7      176.88      171.34     28.23 o 
  -1   2   7     1030.04     1128.13     30.56 o 
   0   2   7      449.76      488.10     33.45 o 
   1   2   7      349.40      292.19     20.37 o 
   2   2   7       69.94       55.80     12.82 o 
   3   2   7     3842.83     3732.33     88.78 o 
   4   2   7       28.18       20.18     12.75 o 
   5   2   7     2218.39     2315.73     40.09 o 
   6   2   7        1.81       -4.23      8.41 o 
   7   2   7      934.98      906.71     32.42 o 
   8   2   7       54.82       40.97     12.42 o 
   9   2   7      275.91      351.08     28.44 o 
  10   2   7        0.43       26.55     24.45 o 
  11   2   7      279.29      373.17     48.57 o 
  -9   3   7      144.94      184.08     39.24 o 
  -8   3   7        3.25        6.97     24.65 o 
  -7   3   7      482.10      460.84     44.10 o 
  -6   3   7      657.33      555.48     40.81 o 
  -5   3   7      128.92      133.87     25.89 o 
  -4   3   7      735.17      789.94     41.20 o 
  -3   3   7      397.38      402.61     14.42 o 
  -2   3   7      699.54      599.00     17.64 o 
  -1   3   7      834.80      802.83     36.01 o 
   0   3   7     7967.08     7797.61    105.91 o 
   1   3   7        4.56      -10.84      7.23 o 
   2   3   7     4140.33     3572.78     83.72 o 
   3   3   7        0.31       -3.81     10.38 o 
   4   3   7     2699.78     2698.06     73.99 o 
   5   3   7     1476.50     1534.51     64.00 o 
   6   3   7     3278.45     3403.20    105.08 o 
   7   3   7       21.58       47.74     15.12 o 
   8   3   7      951.45     1081.72     49.18 o 
   9   3   7      327.31      280.58     39.17 o 
  10   3   7      274.64      249.52     29.25 o 
  11   3   7      208.38      389.46     51.07 o 
  -9   4   7       44.88       26.35     29.38 o 
  -8   4   7       68.96       40.68     29.05 o 
  -7   4   7      404.73      479.50     41.60 o 
  -6   4   7      155.22      151.82     30.56 o 
  -5   4   7     1054.79     1007.26     49.02 o 
  -4   4   7       34.14       46.60     20.90 o 
  -3   4   7     2419.39     2664.29     74.65 o 
  -2   4   7      704.72      713.95     19.99 o 
  -1   4   7     2472.27     2480.39     44.03 o 
   0   4   7      256.40      251.58     33.85 o 
   1   4   7     4729.03     5190.38    110.27 o 
   2   4   7      466.12      523.40     28.39 o 
   3   4   7     7806.20     7763.91    159.16 o 
   4   4   7     1168.88     1358.23     49.35 o 
   5   4   7     1185.22     1139.47     47.51 o 
   6   4   7       12.58        1.57     11.42 o 
   7   4   7      429.48      519.07     27.35 o 
   8   4   7      282.47      286.22     27.02 o 
   9   4   7       79.30       97.78     30.95 o 
  10   4   7       72.09       78.46     21.14 o 
  11   4   7       25.29       29.05     31.55 o 
  -8   5   7       44.65       39.89     28.98 o 
  -7   5   7      100.45       51.92     29.25 o 
  -6   5   7      442.51      417.98     42.00 o 
  -5   5   7      831.54      741.64     44.62 o 
  -4   5   7     1620.58     1570.75     60.32 o 
  -3   5   7     1091.43      861.83     42.06 o 
  -2   5   7     2806.66     2865.31     48.81 o 
  -1   5   7      338.59      361.17     19.03 o 
   0   5   7     1318.81     1433.61     33.01 o 
   1   5   7      541.15      562.51     27.86 o 
   2   5   7      454.11      532.54     29.64 o 
   3   5   7      380.63      360.28     25.83 o 
   4   5   7       34.36       30.69     14.66 o 
   5   5   7      188.38      184.35     25.04 o 
   6   5   7       54.90       46.86     18.40 o 
   7   5   7      310.23      283.43     24.37 o 
   8   5   7      109.74      135.00     22.31 o 
   9   5   7      106.65       70.27     20.01 o 
  10   5   7        1.33      -19.66     22.02 o 
  11   5   7        1.07        9.60     21.19 o 
  -8   6   7       33.81       45.76     22.89 o 
  -7   6   7      206.90      223.98     40.35 o 
  -6   6   7      177.17      159.44     33.91 o 
  -5   6   7       38.83       27.73     25.11 o 
  -4   6   7      494.17      504.74     37.27 o 
  -3   6   7      249.18      228.91     29.25 o 
  -2   6   7     2250.21     2270.53     70.64 o 
  -1   6   7       86.26      122.36     12.80 o 
   0   6   7       18.80       10.83      8.73 o 
   1   6   7        1.72       10.52     11.37 o 
   2   6   7       64.50       28.98     13.67 o 
   3   6   7      182.21      256.71     24.05 o 
   4   6   7      317.23      292.13     29.45 o 
   5   6   7     1173.69     1217.41     52.90 o 
   6   6   7       81.03       77.29     22.28 o 
   7   6   7     2229.85     2120.77     77.74 o 
   8   6   7        0.59        9.18     16.46 o 
   9   6   7       49.90       51.40     26.78 o 
  10   6   7       16.28       33.93     20.32 o 
  11   6   7      299.61      315.07     38.74 o 
  -7   7   7      290.01      336.69     46.66 o 
  -6   7   7       81.44       54.15     29.05 o 
  -5   7   7       73.30       46.92     26.55 o 
  -4   7   7       12.83       -4.73     22.41 o 
  -3   7   7      274.25      227.59     31.29 o 
  -2   7   7      207.87      184.28     27.47 o 
  -1   7   7      199.76      211.63     19.26 o 
   0   7   7      730.57      800.15     27.14 o 
   1   7   7      253.11      224.17     24.18 o 
   2   7   7     2160.30     2362.99     71.50 o 
   3   7   7       93.76       65.26     20.37 o 
   4   7   7     2786.98     2920.90     87.53 o 
   5   7   7      389.50      357.13     32.40 o 
   6   7   7     1190.27     1300.73     59.21 o 
   7   7   7        3.26        6.24     19.98 o 
   8   7   7     1237.26     1239.22     63.41 o 
   9   7   7        6.03       -1.78     27.31 o 
  10   7   7      400.00      400.01     35.31 o 
  -6   8   7      175.28      102.46     35.56 o 
  -5   8   7      233.78      255.92     39.96 o 
  -4   8   7       19.72       38.71     24.51 o 
  -3   8   7      819.90      725.28     46.20 o 
  -2   8   7      413.55      383.02     33.72 o 
  -1   8   7      502.00      456.89     35.16 o 
   0   8   7       40.46       30.48     11.77 o 
   1   8   7     4343.11     4260.29     73.91 o 
   2   8   7      115.71      120.17     39.37 o 
   3   8   7     3626.55     3406.29     67.55 o 
   4   8   7       62.06       72.88     16.01 o 
   5   8   7      864.74      782.44     32.98 o 
   6   8   7       18.68       52.58     22.74 o 
   7   8   7     1695.41     1632.39     73.01 o 
   8   8   7       29.55       51.20     27.34 o 
   9   8   7      571.95      487.72     51.33 o 
  10   8   7       67.84       97.07     33.98 o 
  -6   9   7      160.44      119.41     36.48 o 
  -5   9   7       17.25       19.72     28.65 o 
  -4   9   7      742.92      727.25     47.51 o 
  -3   9   7      371.26      358.37     39.24 o 
  -2   9   7      859.10      911.12     49.35 o 
  -1   9   7        6.49       39.76     22.28 o 
   0   9   7      745.63      708.65     43.96 o 
   1   9   7       14.60       -8.36     11.15 o 
   2   9   7     1736.70     1610.09     43.59 o 
   3   9   7        6.06      -17.59     12.91 o 
   4   9   7     2147.23     2121.69     55.44 o 
   5   9   7        8.23       -5.90     17.78 o 
   6   9   7      683.42      691.87     55.82 o 
   7   9   7        4.88      -14.13     20.44 o 
   8   9   7      409.33      370.67     47.39 o 
   9   9   7      278.26      238.83     43.25 o 
  10   9   7        1.98       -1.91     27.67 o 
  -4  10   7        0.07      -34.57     23.79 o 
  -3  10   7      317.75      306.39     40.75 o 
  -2  10   7       44.83       14.00     22.67 o 
  -1  10   7      468.94      552.78     43.71 o 
   0  10   7      243.89      283.98     36.41 o 
   1  10   7     1502.24     1547.89     67.98 o 
   2  10   7       39.51       13.91     29.94 o 
   3  10   7     1053.70      921.97     36.56 o 
   4  10   7        4.06       -8.98     14.16 o 
   5  10   7       29.80       16.37     17.89 o 
   6  10   7        2.83       23.65     30.07 o 
   7  10   7      144.86      135.63     24.94 o 
   8  10   7       10.71       15.05     26.09 o 
   9  10   7       27.92        6.31     30.43 o 
  -2  11   7       12.37       -5.59     23.66 o 
  -1  11   7       92.03       55.01     25.30 o 
   0  11   7       11.70        2.37     22.94 o 
   2  11   7      424.88      462.71     27.68 o 
   3  11   7       42.93       74.51     19.26 o 
   4  11   7      315.12      411.43     32.31 o 
   5  11   7        0.23      -27.31     18.21 o 
   6  11   7      318.24      363.30     41.53 o 
   7  11   7        7.71       -0.38     20.00 o 
   8  11   7      266.25      381.84     53.56 o 
   0  12   7       14.36        4.67     21.43 o 
   1  12   7      437.86      499.55     45.15 o 
   2  12   7       15.38       -8.15     22.80 o 
   3  12   7     1002.85      956.33     40.63 o 
   4  12   7        2.12      -16.40     23.76 o 
   5  12   7      409.52      452.36     38.40 o 
   6  12   7       17.37       54.39     24.09 o 
   7  12   7      342.58      407.70     87.80 o 
   3  13   7       42.59       39.93     19.97 o 
   4  13   7      484.24      481.46     37.41 o 
   5  13   7        0.72        5.83     19.89 o 
  -2 -11   8       46.32       18.14     28.85 o 
  -1 -11   8      351.79      508.02     57.24 o 
  -5 -10   8       17.62        4.93     27.41 o 
  -4 -10   8      389.85      449.01     55.60 o 
  -3 -10   8       52.67       86.62     34.31 o 
  -2 -10   8      188.57      122.37     34.83 o 
  -1 -10   8        8.55        8.68     24.32 o 
   0 -10   8      142.51      210.97     40.03 o 
   1 -10   8       33.72       29.11     21.26 o 
   2 -10   8      270.60      246.69     30.58 o 
  -6  -9   8       45.20       51.53     30.69 o 
  -5  -9   8      225.16      227.99     43.90 o 
  -4  -9   8        9.57       -7.82     23.92 o 
  -3  -9   8      127.47      113.11     32.47 o 
  -2  -9   8       79.22       92.27     31.55 o 
  -1  -9   8       47.38       23.66     25.11 o 
   0  -9   8      160.09       58.29     27.80 o 
   1  -9   8      170.04      177.73     25.90 o 
   2  -9   8        7.76       -0.07     23.43 o 
   3  -9   8        0.17      -14.93     17.96 o 
   4  -9   8       17.06       19.26     31.35 o 
  -7  -8   8      357.01      352.00     48.96 o 
  -6  -8   8        8.35       10.25     27.67 o 
  -5  -8   8       61.24       43.90     27.54 o 
  -4  -8   8       20.75       -4.80     24.12 o 
  -3  -8   8      196.99      323.02     42.72 o 
  -2  -8   8       26.81       -6.90     22.01 o 
  -1  -8   8      974.18     1064.10     59.80 o 
   0  -8   8      133.23      133.62     22.24 o 
   1  -8   8      212.10      153.53     23.71 o 
   2  -8   8       38.36       34.16     17.33 o 
   3  -8   8        2.30        0.73     16.74 o 
   4  -8   8      515.58      646.23     56.26 o 
   5  -8   8      169.51       81.75     39.37 o 
  -8  -7   8      301.86      335.66     38.45 o 
  -7  -7   8       41.37       12.59     18.28 o 
  -6  -7   8      587.74      635.25     52.41 o 
  -5  -7   8       20.18       27.60     24.58 o 
  -4  -7   8      399.10      488.05     47.65 o 
  -3  -7   8       24.26       14.52     22.94 o 
  -2  -7   8      779.09      776.67     50.27 o 
  -1  -7   8     1105.82     1289.94     45.31 o 
   0  -7   8      462.31      423.29     29.28 o 
   1  -7   8     1009.42      990.79     38.83 o 
   2  -7   8        6.84       11.70     15.84 o 
   3  -7   8      575.85      593.02     32.83 o 
   4  -7   8        1.92        8.91     16.56 o 
   5  -7   8      440.66      576.31     61.12 o 
   6  -7   8       77.05       86.29     36.41 o 
  -8  -6   8      103.08       86.19     22.09 o 
  -7  -6   8      211.13      159.37     26.35 o 
  -6  -6   8      323.23      236.94     34.60 o 
  -5  -6   8       93.61       57.24     16.31 o 
  -4  -6   8       67.78       95.16     16.89 o 
  -3  -6   8       48.77       36.01     22.21 o 
  -2  -6   8     2477.73     2517.82     56.96 o 
  -1  -6   8       29.41        8.37     13.29 o 
   0  -6   8     3469.03     3427.97     71.64 o 
   1  -6   8      223.77      167.11     20.68 o 
   2  -6   8      233.25      243.88     23.85 o 
   3  -6   8      156.40      218.29     52.28 o 
   4  -6   8     1118.74     1067.29     41.49 o 
   5  -6   8       19.59       52.35     18.05 o 
   6  -6   8      562.83      489.36     55.53 o 
   7  -6   8       55.07       82.15     35.23 o 
  -9  -5   8       48.07       18.73     31.61 o 
  -8  -5   8        7.27       -3.96     17.77 o 
  -7  -5   8      389.77      436.53     30.24 o 
  -6  -5   8        4.99       25.19     16.12 o 
  -5  -5   8      483.02      477.92     26.93 o 
  -4  -5   8      122.92      101.37     16.88 o 
  -3  -5   8     1672.59     1639.67     43.17 o 
  -2  -5   8      465.50      472.32     22.04 o 
  -1  -5   8     1540.21     1426.85     39.93 o 
   0  -5   8      452.96      322.51     22.38 o 
   1  -5   8     1600.67     1606.00     51.65 o 
   2  -5   8      132.15       85.99     17.41 o 
   3  -5   8      400.22      430.45     28.10 o 
   4  -5   8       30.27       17.34     15.90 o 
   5  -5   8        1.69       12.43     17.48 o 
   6  -5   8       80.72       74.72     31.68 o 
   7  -5   8       21.90      -13.01     27.40 o 
   8  -5   8       59.21       37.00     35.42 o 
  -9  -4   8        0.47      -21.82     24.84 o 
  -8  -4   8      100.63      185.92     35.16 o 
  -7  -4   8       31.22       46.56     17.93 o 
  -6  -4   8      711.88      688.11     38.60 o 
  -5  -4   8      646.07      620.78     29.26 o 
  -4  -4   8      283.49      258.23     21.01 o 
  -3  -4   8      473.28      469.43     22.98 o 
  -2  -4   8      744.73      601.46     23.22 o 
  -1  -4   8      393.52      470.09     16.08 o 
   0  -4   8        6.80       11.49     10.71 o 
   1  -4   8      154.76      261.63     37.99 o 
   2  -4   8        0.33      -14.16      9.44 o 
   3  -4   8      143.22      121.36     28.95 o 
   4  -4   8       88.87       57.15     16.26 o 
   5  -4   8       65.73       90.36     42.22 o 
   6  -4   8        9.50      -23.42     15.62 o 
   7  -4   8       64.40       49.88     31.22 o 
   8  -4   8      310.87      265.71     47.25 o 
   9  -4   8       20.25        0.99     33.85 o 
  -9  -3   8       33.97       41.67     29.77 o 
  -8  -3   8      117.44      168.44     34.31 o 
  -7  -3   8      157.95      115.93     28.59 o 
  -6  -3   8     1596.09     1529.28     44.13 o 
  -5  -3   8      195.19      145.53     17.87 o 
  -4  -3   8      413.83      413.95     30.63 o 
  -3  -3   8       92.74       90.06     13.34 o 
  -2  -3   8      684.39      551.87     21.38 o 
  -1  -3   8       88.83      118.73     12.55 o 
   0  -3   8      288.48      217.30     25.59 o 
   1  -3   8     1489.78     1500.18     39.35 o 
   2  -3   8      241.87      172.37     18.03 o 
   3  -3   8     1101.98     1112.58     41.86 o 
   4  -3   8        4.49        8.70     13.18 o 
   5  -3   8     4121.00     3910.71     81.32 o 
   6  -3   8       10.01       43.59     17.83 o 
   7  -3   8      955.78     1063.24     64.14 o 
   8  -3   8        0.10       23.07     29.71 o 
   9  -3   8      308.11      255.79     48.17 o 
  -9  -2   8      318.54      403.00     47.12 o 
  -8  -2   8       28.74       60.33     29.11 o 
  -7  -2   8      128.00      199.14     35.03 o 
  -6  -2   8        0.77      -16.58     11.05 o 
  -5  -2   8     1379.95     1423.12     39.25 o 
  -4  -2   8      938.94      838.56     28.30 o 
  -3  -2   8       77.85       48.45     11.06 o 
  -2  -2   8     2041.70     2318.01     44.75 o 
  -1  -2   8     1651.32     1658.79     62.43 o 
   0  -2   8    10545.00    11766.21    149.51 o 
   1  -2   8      257.03      240.12     20.25 o 
   2  -2   8     9690.25     9961.34    145.53 o 
   3  -2   8       53.75       60.27     18.24 o 
   4  -2   8     6682.85     6950.55    113.77 o 
   5  -2   8      154.92      196.29     22.42 o 
   6  -2   8      827.78      739.65     61.38 o 
   7  -2   8       68.68      113.18     22.77 o 
   8  -2   8      846.47      874.71     59.21 o 
   9  -2   8       46.98       31.48     30.17 o 
  10  -2   8      215.02      265.32     48.63 o 
  -9  -1   8      209.50      224.17     41.93 o 
  -8  -1   8      287.41      355.68     42.65 o 
  -7  -1   8      246.34      260.65     35.62 o 
  -6  -1   8      261.74      276.42     34.05 o 
  -5  -1   8     2049.31     1849.43     43.54 o 
  -4  -1   8        5.91       -0.06      9.97 o 
  -3  -1   8     4741.64     4996.99     78.10 o 
  -2  -1   8       75.44       40.57      9.96 o 
  -1  -1   8     6828.10     7335.48    100.30 o 
   0  -1   8     4550.09     4890.05     70.51 o 
   1  -1   8     7375.67     7686.53     86.52 o 
   2  -1   8       97.85       86.08     19.36 o 
   3  -1   8     6232.01     6267.18    101.50 o 
   4  -1   8       47.06       29.22     12.75 o 
   5  -1   8     1118.34     1065.18     26.40 o 
   6  -1   8      269.40      236.89     21.08 o 
   7  -1   8      277.90      286.48     53.27 o 
   8  -1   8       10.79        6.40     16.68 o 
  10  -1   8       64.63       36.47     32.07 o 
  -9   0   8       21.77       20.51     28.72 o 
  -8   0   8        1.50      -19.25     22.34 o 
  -7   0   8       18.66       22.15     21.75 o 
  -6   0   8      887.15      744.47     44.55 o 
  -5   0   8      892.11      955.62     29.70 o 
  -4   0   8     2205.51     2294.34     46.31 o 
  -3   0   8       30.50       24.28      9.59 o 
  -2   0   8     1663.36     1666.31     34.66 o 
  -1   0   8      869.61      956.68     36.04 o 
   0   0   8     3932.21     3538.55     55.21 o 
   1   0   8     3931.32     3563.92     81.52 o 
   2   0   8     1499.74     1432.83     36.28 o 
   3   0   8      101.36       70.29     12.77 o 
   4   0   8      127.18       79.68     21.00 o 
   5   0   8        0.75       -7.94      7.27 o 
   6   0   8       58.87       86.99     13.07 o 
   7   0   8        0.49       -3.53      9.92 o 
   8   0   8      152.46      147.88     25.42 o 
   9   0   8       37.59       30.10     29.31 o 
  10   0   8       39.84       44.30     33.12 o 
  -9   1   8      118.80       96.22     32.07 o 
  -8   1   8       26.90       13.08     24.65 o 
  -7   1   8      167.68      184.35     32.73 o 
  -6   1   8      313.45      500.93     44.03 o 
  -5   1   8       16.81      -18.73     16.23 o 
  -4   1   8     2533.00     2478.21     46.72 o 
  -3   1   8      642.60      795.97     31.31 o 
  -2   1   8       93.98       84.77     10.33 o 
  -1   1   8      134.00      168.60     17.64 o 
   0   1   8      185.87      191.47     13.00 o 
   1   1   8      254.04      323.61     23.72 o 
   2   1   8      178.46      146.04     20.24 o 
   3   1   8     2125.23     2334.08     68.34 o 
   4   1   8      101.90       97.38     14.04 o 
   5   1   8      805.31      715.69     30.56 o 
   6   1   8       67.20       72.09     12.07 o 
   7   1   8      401.94      385.20     19.81 o 
   8   1   8        8.72        6.87     11.77 o 
   9   1   8      381.40      308.21     36.80 o 
  10   1   8        6.69      -14.92     22.41 o 
  -9   2   8      268.74      264.66     42.46 o 
  -8   2   8       33.38       53.56     25.83 o 
  -7   2   8        5.34       25.89     23.73 o 
  -6   2   8       14.38       14.59     20.44 o 
  -5   2   8      303.22      354.37     35.62 o 
  -4   2   8       46.50       48.31     19.52 o 
  -3   2   8     2285.93     2213.11     40.75 o 
  -2   2   8     1256.85     1166.99     26.91 o 
  -1   2   8        7.05        2.59      6.77 o 
   0   2   8     2637.85     2734.19     47.48 o 
   1   2   8      414.35      429.23     26.88 o 
   2   2   8     4176.98     3660.77     88.58 o 
   3   2   8      821.19      906.91     38.25 o 
   4   2   8      420.53      314.28     25.17 o 
   5   2   8      119.54      169.63     20.28 o 
   6   2   8     3595.63     3861.92     63.69 o 
   7   2   8      217.25      200.29     17.89 o 
   8   2   8      356.44      364.87     22.17 o 
   9   2   8       20.18       14.24     17.16 o 
  10   2   8      276.13      293.31     41.67 o 
  11   2   8       84.05      157.53     39.76 o 
  -9   3   8       85.28      107.39     33.19 o 
  -8   3   8      178.81      184.67     36.61 o 
  -7   3   8      316.45      305.93     39.96 o 
  -6   3   8      265.34      285.56     36.21 o 
  -5   3   8      187.96      177.51     29.18 o 
  -4   3   8      745.04      665.61     38.77 o 
  -3   3   8     3311.91     3178.53     51.11 o 
  -2   3   8      407.04      344.94     14.98 o 
  -1   3   8     1228.52     1064.92     26.46 o 
   0   3   8      288.76      351.94     16.30 o 
   1   3   8     5581.71     5449.88    116.25 o 
   2   3   8      646.43      720.42     33.05 o 
   3   3   8     2287.50     2016.75     60.92 o 
   4   3   8      566.29      542.99     31.94 o 
   5   3   8     3946.78     4101.05    104.35 o 
   6   3   8      342.81      323.54     23.15 o 
   7   3   8     2425.76     2631.75     59.79 o 
   8   3   8      772.30      704.96     32.22 o 
   9   3   8       82.53       60.02     19.73 o 
  10   3   8      124.54      146.80     67.53 o 
  11   3   8      106.16       99.50     36.02 o 
  -8   4   8       94.00      109.10     32.60 o 
  -7   4   8       52.36       89.71     32.01 o 
  -6   4   8       88.07       99.83     30.10 o 
  -5   4   8      292.39      310.00     35.29 o 
  -4   4   8     1970.93     2035.01     67.95 o 
  -3   4   8      209.57      253.29     28.85 o 
  -2   4   8     5001.42     4736.02     89.80 o 
  -1   4   8     1295.78     1350.26     31.50 o 
   0   4   8      609.26      506.63     28.69 o 
   1   4   8      114.89      114.95     17.09 o 
   2   4   8     5519.70     5798.82    125.25 o 
   3   4   8      249.14      184.28     22.34 o 
   4   4   8      814.80      794.61     38.77 o 
   5   4   8      944.11     1010.02     46.39 o 
   6   4   8      473.32      551.34     37.07 o 
   7   4   8      454.78      458.03     26.37 o 
   8   4   8        5.89        5.30     15.08 o 
   9   4   8        4.23      -21.76     15.25 o 
  10   4   8       26.24       -9.42     17.09 o 
  11   4   8       61.96       98.32     37.00 o 
  -8   5   8       11.02       -5.98     28.00 o 
  -7   5   8      123.73       57.37     31.28 o 
  -6   5   8       24.40        9.33     24.65 o 
  -5   5   8      806.22      954.42     50.67 o 
  -4   5   8        0.27       -4.53     18.14 o 
  -3   5   8     1272.74     1110.16     48.69 o 
  -2   5   8      245.09      355.61     30.23 o 
  -1   5   8      685.62      745.79     26.19 o 
   0   5   8     2478.14     2671.27     50.37 o 
   1   5   8     3095.88     3074.34     77.54 o 
   2   5   8        0.28       -6.18      9.20 o 
   3   5   8      344.95      358.18     26.29 o 
   4   5   8        0.51       -1.12     12.09 o 
   5   5   8      347.11      393.93     30.96 o 
   6   5   8      103.43      129.01     24.51 o 
   7   5   8       74.51       66.83     17.02 o 
   8   5   8       59.23       36.17     17.06 o 
   9   5   8       72.52       51.00     23.30 o 
  10   5   8        0.45       -1.69     31.81 o 
  11   5   8      149.95      116.34     25.42 o 
  -7   6   8      188.10      164.89     37.07 o 
  -6   6   8      190.71      208.14     36.28 o 
  -5   6   8      289.35      316.58     38.38 o 
  -4   6   8        7.73       10.71     22.54 o 
  -3   6   8      753.23      956.79     47.18 o 
  -2   6   8       19.15        3.75     16.56 o 
  -1   6   8      116.75      116.84     13.25 o 
   0   6   8      514.66      450.69     20.39 o 
   1   6   8        0.77        1.45      9.99 o 
   2   6   8        1.39        3.68     10.91 o 
   3   6   8       55.05       80.37     18.20 o 
   4   6   8     1891.97     1782.48     62.69 o 
   5   6   8       62.53       27.73     18.53 o 
   6   6   8      826.96      838.11     46.66 o 
   7   6   8       27.92        8.35     21.10 o 
   8   6   8      832.86      712.86     48.17 o 
   9   6   8       21.61       31.59     18.99 o 
  10   6   8      552.71      681.13     38.35 o 
  11   6   8        0.65      -10.85     20.22 o 
  -7   7   8        9.62      -35.69     25.30 o 
  -6   7   8       51.23       68.02     33.72 o 
  -5   7   8        7.76       -8.21     21.29 o 
  -4   7   8      117.68      124.74     28.46 o 
  -3   7   8        5.71       -0.72     19.26 o 
  -2   7   8      129.07      188.68     28.39 o 
  -1   7   8      937.20      967.96     47.97 o 
   0   7   8      439.16      382.82     20.57 o 
   1   7   8     2313.41     2279.47     67.36 o 
   2   7   8       90.24       88.00     19.25 o 
   3   7   8     4058.34     3973.82    104.02 o 
   4   7   8        1.98       -8.67     15.84 o 
   5   7   8     1250.67     1190.40     54.94 o 
   6   7   8       95.61       47.91     20.51 o 
   7   7   8      423.84      477.79     44.63 o 
   8   7   8       29.04       32.27     24.51 o 
   9   7   8      601.10      496.13     45.68 o 
  10   7   8       51.91       48.39     22.02 o 
  -6   8   8       68.26       28.26     28.26 o 
  -5   8   8      311.05      292.65     40.49 o 
  -4   8   8      423.05      495.01     42.92 o 
  -3   8   8      275.93      321.64     38.38 o 
  -2   8   8     1012.31     1065.61     52.31 o 
  -1   8   8        4.34       19.91     20.18 o 
   0   8   8      215.10      253.10     20.86 o 
   1   8   8      272.00      244.81     26.94 o 
   2   8   8     2910.98     2908.61     85.03 o 
   3   8   8      146.90      158.52     26.81 o 
   4   8   8     1012.43      995.56     50.40 o 
   5   8   8       13.02       10.71     20.18 o 
   6   8   8      779.75      756.62     47.77 o 
   7   8   8       18.57        4.86     21.03 o 
   8   8   8     1366.48     1326.36     67.49 o 
   9   8   8      239.19      253.55     41.87 o 
  10   8   8      120.40       88.92     33.85 o 
  -5   9   8      298.02      308.16     42.33 o 
  -4   9   8      111.01      124.54     34.11 o 
  -3   9   8      933.45      943.84     54.87 o 
  -2   9   8        3.57        1.31     23.13 o 
  -1   9   8     1010.42      983.86     53.03 o 
   0   9   8       10.51       28.79     20.64 o 
   1   9   8     1405.45     1349.82     54.61 o 
   2   9   8        5.15        0.33     17.09 o 
   3   9   8     4327.93     4318.03    117.69 o 
   4   9   8       30.57        6.57     20.57 o 
   5   9   8      659.86      704.19     47.38 o 
   6   9   8       45.92       78.67     27.14 o 
   7   9   8      266.28      245.86     38.84 o 
   8   9   8      111.25      120.60     33.65 o 
   9   9   8       85.76       81.10     32.40 o 
  10   9   8       92.50       90.57     33.19 o 
  -4  10   8      152.49      172.45     35.75 o 
  -3  10   8       27.97        8.21     23.53 o 
  -2  10   8      399.17      304.61     41.14 o 
  -1  10   8      816.77      804.53     50.14 o 
   0  10   8      371.94      436.39     44.63 o 
   1  10   8        9.87        6.24     17.55 o 
   2  10   8      528.61      468.77     26.55 o 
   3  10   8        1.52        6.59     13.63 o 
   4  10   8      483.13      479.13     39.50 o 
   5  10   8       99.26       62.44     25.43 o 
   6  10   8      780.41      689.53     50.86 o 
   7  10   8        0.56      -23.07     21.42 o 
   8  10   8      110.27      126.38     34.05 o 
   9  10   8       46.07       74.07     34.97 o 
  -3  11   8       50.80       31.94     27.67 o 
  -2  11   8      156.43      149.06     34.64 o 
  -1  11   8       22.68       74.00     29.51 o 
   0  11   8       63.34       33.91     26.68 o 
   1  11   8      382.83      470.04     46.93 o 
   2  11   8       35.13       44.85     20.04 o 
   3  11   8      508.76      558.40     30.76 o 
   4  11   8       76.91       89.41     21.03 o 
   5  11   8      266.32      309.00     32.43 o 
   6  11   8        1.20      -20.77     21.23 o 
   7  11   8      387.03      495.41     56.32 o 
   8  11   8        0.21      -25.76     26.88 o 
  -1  12   8       29.23       29.31     26.42 o 
   0  12   8       97.70       96.74     30.96 o 
   1  12   8       58.34       51.92     24.65 o 
   3  12   8        5.36      -12.47     14.82 o 
   4  12   8      429.38      394.79     33.60 o 
   5  12   8        1.56      -11.41     17.82 o 
   6  12   8      532.55      603.64     40.33 o 
   7  12   8       62.50       90.04     39.89 o 
   1  13   8      189.93      237.58     36.21 o 
   3  13   8      561.49      523.84     32.74 o 
   4  13   8        0.11        6.78     18.64 o 
   5  13   8      353.38      308.78     33.15 o 
  -4 -10   9        9.96       56.06     31.81 o 
  -3 -10   9      120.25       72.82     33.65 o 
  -2 -10   9       11.80      -28.85     27.34 o 
  -1 -10   9      101.55       65.39     30.43 o 
   0 -10   9        0.99      -13.08     25.50 o 
   1 -10   9      130.23      161.02     37.79 o 
   2 -10   9        0.44        3.06     21.12 o 
  -6  -9   9       30.15       49.42     32.20 o 
  -5  -9   9       19.40       32.99     32.27 o 
  -4  -9   9       58.82       47.06     30.23 o 
  -3  -9   9       23.84        8.61     27.01 o 
  -2  -9   9      142.80      153.20     37.59 o 
  -1  -9   9       75.41       53.30     28.26 o 
   0  -9   9       23.78       40.75     26.75 o 
   1  -9   9       25.09       60.83     22.39 o 
   2  -9   9        4.99        3.30     19.29 o 
   3  -9   9       18.95       19.03     20.79 o 
   4  -9   9       14.94       11.50     37.20 o 
  -7  -8   9       11.71       18.80     29.71 o 
  -6  -8   9      243.64      368.70     49.16 o 
  -5  -8   9        2.03       -5.26     25.57 o 
  -4  -8   9      452.38      528.33     55.40 o 
  -3  -8   9      170.39      152.93     35.69 o 
  -2  -8   9      487.22      507.30     51.20 o 
  -1  -8   9      210.10      134.99     32.80 o 
   0  -8   9      897.43      761.75     58.68 o 
   1  -8   9        4.49      -10.73     14.99 o 
   2  -8   9       49.30       51.95     20.31 o 
   3  -8   9      491.09      550.96     36.77 o 
   4  -8   9      156.03      145.31     40.75 o 
   5  -8   9      251.45      316.25     53.04 o 
  -8  -7   9       32.08       39.74     21.11 o 
  -7  -7   9      504.97      499.15     53.69 o 
  -6  -7   9       96.24      114.29     34.37 o 
  -5  -7   9      606.19      712.33     52.83 o 
  -4  -7   9       10.53        3.55     23.13 o 
  -3  -7   9       57.99       74.79     26.81 o 
  -2  -7   9      631.20      558.30     45.68 o 
  -1  -7   9      573.89      631.68     31.48 o 
   0  -7   9      931.68      964.20     89.90 o 
   1  -7   9       11.69        7.41     14.90 o 
   2  -7   9      401.17      483.73     32.02 o 
   3  -7   9       11.56        5.70     15.39 o 
   4  -7   9      594.39      572.72     35.04 o 
   5  -7   9       70.31      131.77     39.96 o 
   6  -7   9      592.47      527.34     63.49 o 
  -8  -6   9      190.66      202.56     28.40 o 
  -7  -6   9      113.21       62.69     20.65 o 
  -6  -6   9      116.95      128.81     22.36 o 
  -5  -6   9      126.06      118.66     20.17 o 
  -4  -6   9        5.39      -16.82     19.98 o 
  -3  -6   9      521.53      449.40     39.57 o 
  -2  -6   9      109.36      154.38     30.50 o 
  -1  -6   9     1879.36     1841.95     49.72 o 
   0  -6   9      118.53       96.66     18.80 o 
   1  -6   9      402.34      426.47     27.70 o 
   2  -6   9       99.52      100.87     19.29 o 
   3  -6   9      537.87      511.82     31.43 o 
   4  -6   9        1.47       -5.88     18.40 o 
   5  -6   9      123.74      116.46     22.36 o 
   6  -6   9       79.45      176.46     41.14 o 
   7  -6   9       75.42       68.41     36.81 o 
  -9  -5   9        6.89      -26.61     27.01 o 
  -8  -5   9       40.03       33.12     29.97 o 
  -7  -5   9       21.52       38.71     18.01 o 
  -6  -5   9      266.06      350.19     28.98 o 
  -5  -5   9        0.15       -2.73     13.55 o 
  -4  -5   9      246.69      269.37     22.64 o 
  -3  -5   9       25.88       32.74     12.95 o 
  -2  -5   9      365.47      487.32     37.92 o 
  -1  -5   9       78.33       85.80     16.31 o 
   0  -5   9      372.25      320.96     42.68 o 
   1  -5   9      135.43      140.47     28.03 o 
   2  -5   9      688.53      691.35     42.84 o 
   3  -5   9       11.96       -7.02     18.17 o 
   4  -5   9       42.71       20.31     16.06 o 
   5  -5   9      105.09       30.89     22.51 o 
   6  -5   9        5.16        7.10     28.13 o 
   7  -5   9       67.48       92.73     36.87 o 
   8  -5   9        3.02      -28.39     29.51 o 
  -9  -4   9       66.70      122.77     36.08 o 
  -8  -4   9        1.97      -20.57     25.10 o 
  -7  -4   9       92.91       53.30     18.71 o 
  -6  -4   9      591.46      673.86     43.27 o 
  -5  -4   9      527.69      560.66     34.90 o 
  -4  -4   9      152.82      172.60     18.71 o 
  -3  -4   9      569.05      475.94     23.29 o 
  -2  -4   9      427.76      418.65     20.84 o 
  -1  -4   9       56.19       73.01     11.32 o 
   0  -4   9     2087.30     2156.65     59.31 o 
   1  -4   9       39.21       27.04     18.34 o 
   2  -4   9      153.96      172.92     20.07 o 
   3  -4   9       20.49        5.29     12.66 o 
   4  -4   9        0.27      -17.59     11.73 o 
   5  -4   9        2.98      -14.93     14.31 o 
   6  -4   9       60.53       77.51     22.02 o 
   7  -4   9      215.91      139.72     37.73 o 
   8  -4   9        3.04      -19.25     28.26 o 
  -9  -3   9      108.88      175.15     37.07 o 
  -8  -3   9        0.67       19.32     24.84 o 
  -7  -3   9      632.02      730.01     48.37 o 
  -6  -3   9       46.77       31.69     15.59 o 
  -5  -3   9      781.97      714.12     30.01 o 
  -4  -3   9        2.72        3.06     11.15 o 
  -3  -3   9      476.21      536.95     23.36 o 
  -2  -3   9        9.17       15.68     16.56 o 
  -1  -3   9      433.94      329.53     17.59 o 
   0  -3   9      414.19      394.61     13.86 o 
   1  -3   9     1847.73     1708.85     73.60 o 
   2  -3   9      515.11      556.42     42.82 o 
   3  -3   9      104.16       50.44     14.71 o 
   4  -3   9     2457.43     2349.58    120.09 o 
   5  -3   9      137.83      183.39     23.03 o 
   6  -3   9     2190.41     2269.38     61.56 o 
   7  -3   9       95.81      123.57     24.22 o 
   8  -3   9      756.74      801.51     61.11 o 
   9  -3   9        0.81      -35.68     23.79 o 
  -9  -2   9       39.09       78.80     32.40 o 
  -8  -2   9      308.19      436.46     46.20 o 
  -7  -2   9       55.49       16.10     23.13 o 
  -6  -2   9      164.66      206.98     21.55 o 
  -5  -2   9      248.25      168.89     18.84 o 
  -4  -2   9     1380.26     1275.62     36.15 o 
  -3  -2   9      355.55      379.90     19.86 o 
  -2  -2   9      173.54      275.37     17.70 o 
  -1  -2   9    12410.40    13479.98    173.14 o 
   0  -2   9      993.94     1258.39     28.71 o 
   1  -2   9     9613.76    10081.00    111.04 o 
   2  -2   9        4.22       15.34     11.06 o 
   3  -2   9     3068.48     3054.07    149.40 o 
   4  -2   9     1168.70     1342.41     41.62 o 
   5  -2   9     2025.94     1902.58     51.76 o 
   6  -2   9      398.89      381.36     30.23 o 
   7  -2   9     1316.76     1228.74     54.02 o 
   8  -2   9      165.42      181.78     39.37 o 
   9  -2   9      210.86      200.91     42.72 o 
  -9  -1   9      349.20      331.76     45.74 o 
  -8  -1   9      247.94      273.34     39.04 o 
  -7  -1   9       62.47       56.26     25.89 o 
  -6  -1   9      154.92      153.79     29.25 o 
  -5  -1   9       87.21      122.32     17.32 o 
  -4  -1   9     2867.96     2874.21     56.50 o 
  -3  -1   9       97.62       93.93     13.66 o 
  -2  -1   9     4168.03     4185.49     93.64 o 
  -1  -1   9     1716.33     1754.27     36.43 o 
   0  -1   9     4796.62     4945.34     73.09 o 
   1  -1   9     1953.29     2046.35     37.25 o 
   2  -1   9     1382.29     1408.83     25.72 o 
   3  -1   9      235.02      190.50     18.09 o 
   4  -1   9     2089.85     1845.08     48.02 o 
   5  -1   9        9.40       53.80     34.77 o 
   6  -1   9      930.88      953.42     41.37 o 
   7  -1   9        1.03       -2.04     14.85 o 
   8  -1   9        0.82      -18.11     16.70 o 
   9  -1   9      111.09      112.45     36.81 o 
  10  -1   9       10.40      -15.18     30.83 o 
  -9   0   9      101.14       80.18     32.07 o 
  -8   0   9       55.06       34.70     29.71 o 
  -7   0   9       24.21       17.42     25.30 o 
  -6   0   9        6.21        4.60     18.99 o 
  -5   0   9      816.03      777.52     43.70 o 
  -4   0   9      667.71      767.60     27.00 o 
  -3   0   9     3215.96     3224.43     57.28 o 
  -2   0   9      785.30      739.37     23.86 o 
  -1   0   9     3724.47     4018.69     63.45 o 
   0   0   9     2541.60     2778.48     47.97 o 
   1   0   9     3044.50     3087.14     59.08 o 
   2   0   9       30.07       34.96     16.43 o 
   3   0   9      226.65      219.54     18.69 o 
   4   0   9      844.39      955.87     32.63 o 
   5   0   9      584.85      492.53     25.61 o 
   6   0   9      106.63       91.46     13.23 o 
   7   0   9       52.54       48.45     13.27 o 
   8   0   9       17.69        9.52     16.35 o 
   9   0   9      353.16      309.81     46.33 o 
  10   0   9        0.63       -9.13     27.40 o 
  -9   1   9       29.32       17.02     28.46 o 
  -8   1   9      206.84      145.31     34.51 o 
  -7   1   9      141.15      194.66     32.86 o 
  -6   1   9       63.78       77.35     26.48 o 
  -5   1   9      919.35      876.62     46.00 o 
  -4   1   9      560.75      522.58     21.71 o 
  -3   1   9     2054.42     2100.24     42.03 o 
  -2   1   9     1031.85      981.37     26.35 o 
  -1   1   9      270.35      261.37     15.21 o 
   0   1   9      858.95      853.88     23.79 o 
   1   1   9     2376.51     2480.67     45.13 o 
   2   1   9      504.01      545.36     32.60 o 
   3   1   9      676.64      663.71     36.21 o 
   4   1   9      427.66      336.83     21.43 o 
   5   1   9        0.94       -2.96     10.74 o 
   6   1   9     1761.74     1661.25     35.72 o 
   7   1   9       86.18      107.92     14.71 o 
   8   1   9      199.10      162.82     25.83 o 
   9   1   9        1.86        1.68     18.57 o 
  -9   2   9       13.77       54.88     32.86 o 
  -8   2   9      279.08      328.48     43.11 o 
  -7   2   9       43.20       75.58     27.99 o 
  -6   2   9      174.20       97.93     27.80 o 
  -5   2   9        5.09       -8.87     17.94 o 
  -4   2   9      810.11      732.25     40.68 o 
  -3   2   9      106.10      100.60     11.93 o 
  -2   2   9     1407.76     1399.69     31.49 o 
  -1   2   9     2058.84     2042.69     40.07 o 
   0   2   9      144.98       95.21     11.55 o 
   1   2   9       14.17       22.67     12.95 o 
   2   2   9      292.73      281.75     24.91 o 
   3   2   9     3688.21     3430.51     89.44 o 
   4   2   9       79.88       43.38     13.80 o 
   5   2   9     4081.07     3960.09    103.50 o 
   6   2   9       34.31        9.94     10.10 o 
   7   2   9     1325.01     1309.16     33.08 o 
   8   2   9       84.16       82.58     15.07 o 
   9   2   9      617.04      700.00     54.51 o 
  10   2   9       13.18        9.27     27.14 o 
  -8   3   9       27.44       13.74     25.43 o 
  -7   3   9      267.46      284.05     39.43 o 
  -6   3   9       50.19       36.54     24.71 o 
  -5   3   9       62.72       83.79     25.50 o 
  -4   3   9     2672.04     2697.01     80.37 o 
  -3   3   9      867.22      890.02     41.86 o 
  -2   3   9     1485.94     1336.12     45.51 o 
  -1   3   9     1432.15     1632.89     35.27 o 
   0   3   9     4654.43     4334.13     69.71 o 
   1   3   9      942.78     1020.86     40.15 o 
   2   3   9     2307.75     2230.58     64.66 o 
   3   3   9      206.76      191.11     22.87 o 
   4   3   9     6006.41     5783.24    132.81 o 
   5   3   9      579.12      728.63     39.95 o 
   6   3   9     1982.85     1939.34     69.06 o 
   7   3   9      592.21      575.68     28.38 o 
   8   3   9      503.69      529.17     28.74 o 
   9   3   9        0.63       -4.59     15.77 o 
  10   3   9       43.34       60.67     20.45 o 
  11   3   9      177.58      265.25     44.82 o 
  -8   4   9       72.63       44.95     30.95 o 
  -7   4   9       95.11       63.68     29.44 o 
  -6   4   9       25.14        3.68     23.73 o 
  -5   4   9      529.32      475.62     38.38 o 
  -4   4   9      135.95      205.05     29.25 o 
  -3   4   9     2309.00     2403.73     72.94 o 
  -2   4   9      878.18     1007.88     26.64 o 
  -1   4   9     3965.67     4168.67     68.20 o 
   0   4   9      487.27      490.60     20.24 o 
   1   4   9     2745.36     2524.91     68.41 o 
   2   4   9      684.71      657.40     33.45 o 
   3   4   9     3015.14     3000.61     81.42 o 
   4   4   9     1561.37     1418.16     53.49 o 
   5   4   9      743.04      717.39     39.82 o 
   6   4   9      694.15      750.25     43.37 o 
   7   4   9      185.19      120.01     27.53 o 
   8   4   9       19.01       -6.96     14.69 o 
   9   4   9      256.16      210.85     26.28 o 
  10   4   9      116.00       79.82     31.05 o 
  11   4   9        4.71      -27.56     18.37 o 
  -8   5   9       92.95      106.14     36.74 o 
  -7   5   9        6.94       -2.69     26.16 o 
  -6   5   9      153.21      130.78     32.27 o 
  -5   5   9       64.67      100.49     27.47 o 
  -4   5   9      392.35      350.03     36.74 o 
  -3   5   9      280.20      268.60     31.29 o 
  -2   5   9      393.61      410.16     31.48 o 
  -1   5   9      976.45      957.90     27.91 o 
   0   5   9       24.97       16.94      9.31 o 
   1   5   9       31.96       28.00     13.28 o 
   2   5   9       27.94       70.19     16.17 o 
   3   5   9       36.90       27.93     15.77 o 
   4   5   9     1113.88     1194.15     50.14 o 
   5   5   9        4.49        5.65     14.79 o 
   6   5   9      178.79      154.31     27.40 o 
   7   5   9       80.61       18.93     19.58 o 
   8   5   9      196.63      220.36     36.02 o 
   9   5   9       58.29       69.27     21.04 o 
  10   5   9      161.33      178.81     27.69 o 
  11   5   9        0.15      -21.46     24.25 o 
  -7   6   9       26.38       14.92     27.34 o 
  -6   6   9      128.62      165.88     35.56 o 
  -5   6   9        0.95      -11.50     24.12 o 
  -4   6   9      644.25      657.08     45.28 o 
  -3   6   9        3.25       55.47     23.92 o 
  -2   6   9      385.76      422.32     33.85 o 
  -1   6   9      391.60      405.19     20.90 o 
   0   6   9      243.62      266.32     33.98 o 
   1   6   9      412.52      463.86     29.64 o 
   2   6   9       33.94       43.64     15.51 o 
   3   6   9      208.26      179.88     24.05 o 
   4   6   9      127.26      114.16     22.93 o 
   5   6   9      761.31      801.11     43.90 o 
   6   6   9       15.59       11.37     15.18 o 
   7   6   9     2899.21     2826.73     94.17 o 
   8   6   9       14.47      -10.71     23.00 o 
   9   6   9       65.81       41.60     30.10 o 
  10   6   9       17.15       38.36     22.49 o 
  -7   7   9      150.38      119.28     36.35 o 
  -6   7   9        4.10      -18.07     25.69 o 
  -5   7   9       64.34       45.35     30.49 o 
  -4   7   9       25.40       43.57     25.11 o 
  -3   7   9      512.96      457.16     41.41 o 
  -2   7   9      125.30       77.88     24.64 o 
  -1   7   9      405.80      435.67     35.69 o 
   0   7   9     1821.58     1947.93     45.68 o 
   1   7   9       59.13      101.34     20.17 o 
   2   7   9     3021.79     3235.67     88.19 o 
   3   7   9      278.02      298.17     30.96 o 
   4   7   9     1915.03     1824.99     66.70 o 
   5   7   9        4.31       16.17     16.82 o 
   6   7   9     1461.35     1452.53     63.35 o 
   7   7   9        0.18       16.82     21.95 o 
   8   7   9      163.54      135.84     32.93 o 
   9   7   9       21.47       17.81     26.81 o 
  10   7   9      332.23      362.97     49.62 o 
  -6   8   9       60.84       65.26     34.11 o 
  -5   8   9      413.08      486.27     50.93 o 
  -4   8   9      214.68      183.29     36.08 o 
  -3   8   9     1120.57     1002.79     54.08 o 
  -2   8   9      152.79      193.87     33.52 o 
  -1   8   9      720.25      694.39     44.95 o 
   0   8   9      320.06      311.68     21.92 o 
   1   8   9      915.90      959.42     44.29 o 
   2   8   9      421.89      466.16     33.32 o 
   3   8   9     2080.80     1944.79     69.00 o 
   4   8   9        1.86       -3.55     16.69 o 
   5   8   9      832.74      799.54     47.25 o 
   6   8   9       57.78       24.51     19.45 o 
   7   8   9     1418.08     1430.25     68.28 o 
   8   8   9        0.75        6.97     23.86 o 
   9   8   9      380.08      411.48     49.03 o 
  10   8   9      136.78       96.28     34.90 o 
  -5   9   9       53.00       18.66     31.48 o 
  -4   9   9      849.80      658.38     50.47 o 
  -3   9   9      126.05      163.84     33.39 o 
  -2   9   9      184.20      202.49     35.03 o 
  -1   9   9        8.37       40.29     25.96 o 
   0   9   9     1114.48     1319.39     62.30 o 
   1   9   9      164.06      172.91     26.02 o 
   2   9   9     2415.34     2454.33     79.64 o 
   3   9   9      304.07      285.03     34.97 o 
   4   9   9     2512.94     2396.04     83.52 o 
   5   9   9       29.99       45.61     23.86 o 
   6   9   9        2.96      -22.41     19.58 o 
   7   9   9       41.40       50.61     25.30 o 
   8   9   9        2.70      -29.08     19.39 o 
   9   9   9      217.80      214.45     40.49 o 
  -4  10   9        9.61       12.49     28.79 o 
  -3  10   9      255.11      205.45     36.81 o 
  -2  10   9      129.81      150.63     35.16 o 
  -1  10   9       78.81      233.83     38.19 o 
   0  10   9      659.22      625.99     48.44 o 
   2  10   9       60.94       90.96     24.58 o 
   3  10   9      515.51      520.51     39.70 o 
   4  10   9       39.58       35.42     21.75 o 
   5  10   9      398.72      441.19     40.75 o 
   6  10   9       52.72        7.69     23.79 o 
   7  10   9      448.12      471.74     51.00 o 
   8  10   9        0.71       13.74     27.73 o 
   9  10   9        6.92       23.73     29.90 o 
  -3  11   9       50.17       48.50     29.77 o 
  -2  11   9        0.76      -36.27     24.18 o 
  -1  11   9      278.53      407.08     45.15 o 
   0  11   9      129.26      200.65     34.97 o 
   1  11   9      457.15      404.64     46.73 o 
   2  11   9      237.72      354.04     38.97 o 
   3  11   9       36.30       41.67     24.38 o 
   4  11   9      497.88      475.75     43.38 o 
   5  11   9       83.43       53.04     27.87 o 
   6  11   9      311.07      329.33     45.55 o 
   7  11   9       21.55      -25.43     24.05 o 
   8  11   9      192.21      184.48     42.06 o 
  -1  12   9      118.54      115.87     33.19 o 
   0  12   9      197.20      170.28     34.51 o 
   1  12   9      236.14      374.09     43.05 o 
   3  12   9      565.57      532.67     43.97 o 
   4  12   9       19.47       20.70     25.63 o 
   5  12   9      356.05      437.77     50.34 o 
   6  12   9        8.85       -0.53     27.41 o 
   7  12   9      400.43      467.41     58.75 o 
   1  13   9        0.62       44.82     26.22 o 
   4  13   9      365.86      416.41     49.55 o 
  -3 -10  10      135.96      136.04     38.84 o 
  -2 -10  10       66.52       71.50     34.83 o 
  -1 -10  10        1.63        4.99     26.62 o 
   0 -10  10      131.93       62.57     33.19 o 
  -5  -9  10       66.21       85.24     36.94 o 
  -4  -9  10       47.28       36.21     30.10 o 
  -3  -9  10       55.48       63.88     32.33 o 
  -2  -9  10       65.70       83.20     33.13 o 
  -1  -9  10       34.76       42.19     25.96 o 
   0  -9  10       28.16       50.28     29.77 o 
   1  -9  10        8.48       -4.43     19.17 o 
   2  -9  10      125.82      136.66     27.61 o 
   3  -9  10       86.77       98.66     25.40 o 
  -6  -8  10        2.02      -31.94     21.29 o 
  -5  -8  10      245.41      369.95     48.24 o 
  -4  -8  10       97.53       76.50     32.86 o 
  -3  -8  10      331.12      422.19     50.41 o 
  -2  -8  10       18.55       12.62     26.29 o 
  -1  -8  10      214.18      178.50     37.07 o 
   0  -8  10       60.04      108.61     41.47 o 
   1  -8  10      281.08      299.99     29.77 o 
   2  -8  10      589.38      589.55     35.86 o 
   3  -8  10        2.86       28.14     20.87 o 
   4  -8  10      419.34      504.11     40.90 o 
   5  -8  10        2.49       36.47     36.21 o 
  -7  -7  10       54.10       79.85     32.86 o 
  -6  -7  10      353.19      426.93     51.53 o 
  -5  -7  10       52.41       59.41     28.85 o 
  -4  -7  10      116.60       86.56     30.83 o 
  -3  -7  10       81.06       68.74     29.71 o 
  -2  -7  10      211.55      226.74     37.73 o 
  -1  -7  10     1042.53      898.17     55.79 o 
   0  -7  10      162.87      173.99     23.70 o 
   1  -7  10      502.10      519.05     31.34 o 
   2  -7  10       25.94        7.67     16.67 o 
   3  -7  10      323.62      399.18     40.39 o 
   4  -7  10       21.64        5.93     18.63 o 
   5  -7  10      423.77      531.16     61.51 o 
   6  -7  10      175.04      228.58     49.88 o 
  -8  -6  10       13.51       -0.82     19.65 o 
  -7  -6  10       46.92       34.41     20.61 o 
  -6  -6  10       38.15       35.95     19.45 o 
  -5  -6  10      153.89      140.05     33.59 o 
  -4  -6  10      180.68      163.97     33.65 o 
  -3  -6  10       91.15       69.53     27.67 o 
  -2  -6  10      183.44      243.23     35.75 o 
  -1  -6  10       40.49       23.10     14.36 o 
   0  -6  10      997.39      941.13     37.08 o 
   1  -6  10       84.70      125.87     20.43 o 
   2  -6  10       84.93       74.86     19.35 o 
   3  -6  10       60.72       35.99     17.94 o 
   4  -6  10      272.23      314.48     59.38 o 
   5  -6  10        0.60      -19.71     16.49 o 
   6  -6  10        5.73       10.25     33.58 o 
   7  -6  10       47.65       20.18     33.45 o 
  -8  -5  10       17.02       42.52     28.98 o 
  -7  -5  10      130.62      148.58     23.11 o 
  -6  -5  10       15.22       20.98     16.77 o 
  -5  -5  10      155.21      198.28     23.31 o 
  -4  -5  10        1.79       13.60     18.89 o 
  -3  -5  10      172.92      141.30     29.25 o 
  -2  -5  10      281.24      294.95     35.89 o 
  -1  -5  10      406.58      310.66     33.06 o 
   0  -5  10        6.59        0.04     13.54 o 
   1  -5  10      113.95      122.63     19.74 o 
   2  -5  10      109.61      112.34     18.89 o 
   3  -5  10       34.55       21.74     16.38 o 
   4  -5  10        0.10      -25.53     21.10 o 
   5  -5  10      149.11       65.48     21.76 o 
   6  -5  10        3.52      -27.60     24.18 o 
   7  -5  10        1.96      -20.11     28.39 o 
   8  -5  10       16.44       23.33     35.42 o 
  -8  -4  10       10.73        9.20     24.32 o 
  -7  -4  10      341.51      314.09     27.98 o 
  -6  -4  10       11.89       18.16     15.86 o 
  -5  -4  10      174.64      166.17     21.71 o 
  -4  -4  10      190.59      164.65     19.37 o 
  -3  -4  10       74.87       53.42     13.70 o 
  -2  -4  10      252.32      271.32     19.08 o 
  -1  -4  10      489.81      417.52     34.57 o 
   0  -4  10      322.42      260.93     23.89 o 
   1  -4  10      647.83      703.83     30.46 o 
   2  -4  10      111.16       73.73     27.67 o 
   3  -4  10       18.49       -7.13     12.50 o 
   4  -4  10       94.29       52.90     19.09 o 
   5  -4  10      155.39      160.94     22.88 o 
   6  -4  10      248.50      215.01     27.55 o 
   7  -4  10       30.76       37.00     29.51 o 
   8  -4  10      386.42      382.50     55.27 o 
  -9  -3  10        7.04       -0.92     25.83 o 
  -8  -3  10      135.78      154.51     34.97 o 
  -7  -3  10       27.60       62.50     29.05 o 
  -6  -3  10      611.56      643.20     85.59 o 
  -5  -3  10       62.91       37.51     18.93 o 
  -4  -3  10      389.22      473.88     25.19 o 
  -3  -3  10       12.77        2.52     10.62 o 
  -2  -3  10      566.94      583.41     23.87 o 
  -1  -3  10       32.99       25.37     10.20 o 
   0  -3  10      763.12      867.55     44.88 o 
   1  -3  10     1980.62     2127.26     51.87 o 
   2  -3  10      217.05      180.47     25.53 o 
   3  -3  10     1245.37     1254.19     41.16 o 
   4  -3  10        2.78       13.97     15.21 o 
   5  -3  10      868.39      993.25     39.80 o 
   6  -3  10       24.83       34.37     18.32 o 
   7  -3  10     1906.30     2169.60    143.81 o 
   8  -3  10      203.44      199.66     43.71 o 
   9  -3  10      295.25      320.98     55.01 o 
  -9  -2  10      255.24      309.35     45.15 o 
  -8  -2  10       57.82       82.21     30.50 o 
  -7  -2  10      289.38      293.11     39.04 o 
  -6  -2  10      318.55      246.32     34.64 o 
  -5  -2  10      776.06      696.13     29.65 o 
  -4  -2  10       85.72      132.72     18.80 o 
  -3  -2  10      278.36      305.84     19.24 o 
  -2  -2  10      888.46      813.99     26.79 o 
  -1  -2  10     1285.77     1491.87     34.89 o 
   0  -2  10    16256.25    16646.14    307.14 o 
   1  -2  10     1251.30     1419.79     53.82 o 
   2  -2  10     1767.01     1573.30     43.28 o 
   3  -2  10       20.79       16.87     16.59 o 
   4  -2  10     1301.73     1303.75     42.65 o 
   5  -2  10      127.23       69.36     18.46 o 
   6  -2  10      577.97      496.10     30.25 o 
   7  -2  10      442.83      478.32     36.11 o 
   8  -2  10      254.01      309.81     46.86 o 
   9  -2  10       17.96       26.95     33.85 o 
  -9  -1  10       54.63      100.82     33.45 o 
  -8  -1  10      189.24      238.96     39.96 o 
  -7  -1  10      130.94      120.86     30.69 o 
  -6  -1  10      356.07      384.60     40.09 o 
  -5  -1  10     1015.17      892.77     31.69 o 
  -4  -1  10        1.36       -1.36     11.20 o 
  -3  -1  10     1836.26     1892.47     42.77 o 
  -2  -1  10      140.84      163.77     15.20 o 
  -1  -1  10      259.11      262.19     16.83 o 
   0  -1  10     2288.42     2505.17    108.69 o 
   1  -1  10     3726.08     3720.69     59.06 o 
   2  -1  10       40.30       29.84      7.14 o 
   3  -1  10     1504.18     1452.71     41.78 o 
   4  -1  10       40.50        4.19     19.26 o 
   5  -1  10     1578.35     1507.17     45.91 o 
   6  -1  10        5.07       -4.46     14.69 o 
   7  -1  10       47.80       26.99     26.16 o 
   8  -1  10       89.45       37.32     47.09 o 
   9  -1  10       11.30        6.05     31.09 o 
  10  -1  10       19.09       18.93     33.52 o 
  -9   0  10        9.61       -0.79     26.95 o 
  -8   0  10        0.71      -18.40     26.81 o 
  -7   0  10       39.54       31.41     26.03 o 
  -6   0  10      253.43      229.63     34.57 o 
  -5   0  10      320.20      377.70     38.32 o 
  -4   0  10     1463.87     1446.44     37.58 o 
  -3   0  10      984.00      936.69     29.03 o 
  -2   0  10      235.24      250.73     32.70 o 
  -1   0  10        4.16        6.41      8.31 o 
   0   0  10     6180.72     6372.23     92.10 o 
   1   0  10     2428.75     2448.52     86.84 o 
   2   0  10      756.85      927.87     44.03 o 
   3   0  10      535.58      549.60     29.21 o 
   4   0  10      466.49      392.51     23.55 o 
   5   0  10       47.64       65.65     15.69 o 
   6   0  10      100.95      109.15     19.11 o 
   7   0  10       77.00       40.63     17.65 o 
   8   0  10      140.47      142.09     23.22 o 
  10   0  10      135.33      140.44     39.89 o 
  -9   1  10       21.45       10.91     27.93 o 
  -8   1  10        8.98       21.82     27.54 o 
  -7   1  10      286.13      279.18     38.65 o 
  -6   1  10      920.55      977.82     54.08 o 
  -5   1  10      222.10      244.09     33.13 o 
  -4   1  10      895.72      761.98     26.40 o 
  -3   1  10      105.58      101.43     13.50 o 
  -2   1  10     2671.21     2628.04     49.04 o 
  -1   1  10       65.65       73.54     10.97 o 
   0   1  10     1685.52     1609.67     67.06 o 
   1   1  10        5.95        4.12      7.75 o 
   2   1  10      315.39      315.60     26.94 o 
   3   1  10      162.17      167.79     25.10 o 
   4   1  10      163.15      164.57     26.02 o 
   5   1  10     1380.42     1455.41     42.95 o 
   6   1  10       10.30       12.33     14.52 o 
   7   1  10      576.29      504.36     22.92 o 
   8   1  10      149.91      130.34     17.65 o 
   9   1  10      227.45      260.83     28.86 o 
  -8   2  10        7.83        8.28     28.39 o 
  -7   2  10      346.39      348.32     42.65 o 
  -6   2  10       23.17       17.28     22.41 o 
  -5   2  10      152.95      146.17     29.45 o 
  -4   2  10      119.21      118.56     25.69 o 
  -3   2  10     2064.16     1903.04     39.83 o 
  -2   2  10      443.28      427.62     23.79 o 
  -1   2  10      736.14      756.09     24.07 o 
   0   2  10     1254.47     1197.79     30.81 o 
   1   2  10        5.54        0.13      8.97 o 
   2   2  10     3188.32     2996.21     83.19 o 
   3   2  10       26.27       21.16     15.71 o 
   4   2  10     3581.61     3605.17     97.52 o 
   5   2  10      775.88      731.13     42.39 o 
   6   2  10     3779.58     3325.23     97.98 o 
   7   2  10      139.43      147.04     16.00 o 
   8   2  10     1207.64     1293.68     36.75 o 
   9   2  10      119.79      121.92     18.25 o 
  10   2  10      412.26      340.83     46.33 o 
  -8   3  10      247.34      288.78     42.98 o 
  -7   3  10      159.72      185.33     36.94 o 
  -6   3  10       36.91        3.55     23.86 o 
  -5   3  10       98.62      144.92     31.09 o 
  -4   3  10      585.04      544.30     38.58 o 
  -3   3  10     2510.50     2416.61     72.88 o 
  -2   3  10      157.19      207.96     26.65 o 
  -1   3  10     5117.24     5074.04     79.17 o 
   0   3  10      824.67     1029.16     45.31 o 
   1   3  10     1517.36     1501.03     52.70 o 
   2   3  10      600.25      654.52     35.16 o 
   3   3  10     1342.07     1168.65     47.77 o 
   4   3  10      405.86      480.02     32.93 o 
   5   3  10     5995.16     5935.50    140.96 o 
   6   3  10      187.35      242.90     31.29 o 
   7   3  10     1344.36     1468.50     63.68 o 
   8   3  10        3.59       23.35     15.22 o 
   9   3  10       48.11       16.99     17.98 o 
  10   3  10      136.43      165.51     27.07 o 
  11   3  10       76.54       35.29     32.47 o 
  -8   4  10      130.45      169.03     38.32 o 
  -7   4  10       58.85       53.23     31.68 o 
  -6   4  10       19.23       27.73     24.32 o 
  -5   4  10      262.64      386.11     41.60 o 
  -4   4  10      733.91      681.51     42.98 o 
  -3   4  10      463.90      423.44     33.65 o 
  -2   4  10     3202.14     3239.00     56.85 o 
  -1   4  10      129.89      144.91     14.76 o 
   0   4  10     3232.26     3328.89     60.49 o 
   1   4  10     2529.93     2566.83     71.69 o 
   2   4  10     1099.50     1076.98     44.03 o 
   3   4  10       72.96       76.69     17.48 o 
   4   4  10     1104.94     1245.93     51.72 o 
   5   4  10      679.16      712.53     41.73 o 
   6   4  10      656.15      667.98     42.91 o 
   7   4  10      193.21      224.37     33.72 o 
   8   4  10      198.21      155.83     32.73 o 
   9   4  10        3.79      -19.50     15.63 o 
  10   4  10       20.28        0.02     18.90 o 
  11   4  10       27.25       16.51     23.39 o 
  -7   5  10       31.34       11.44     30.63 o 
  -6   5  10      117.76      113.70     33.85 o 
  -5   5  10      128.90      113.63     29.31 o 
  -4   5  10      536.18      557.71     40.88 o 
  -3   5  10      336.85      375.80     33.32 o 
  -2   5  10      351.10      271.50     31.02 o 
  -1   5  10      271.06      204.14     40.19 o 
   0   5  10       13.41        2.72      9.16 o 
   1   5  10       82.06       93.59     18.14 o 
   2   5  10     1137.27     1062.59     45.21 o 
   3   5  10      222.46      284.51     26.55 o 
   4   5  10       42.45       34.63     16.69 o 
   5   5  10      567.13      551.73     38.25 o 
   6   5  10        4.92        2.04     18.14 o 
   7   5  10        6.03      -18.01     20.57 o 
   8   5  10       16.08       22.28     24.91 o 
   9   5  10      616.01      676.52     51.59 o 
  10   5  10        1.68       12.28     20.95 o 
  -7   6  10      176.30      217.34     42.00 o 
  -6   6  10       21.24       -4.80     26.49 o 
  -5   6  10      373.73      388.87     45.15 o 
  -4   6  10        2.17      -31.42     21.82 o 
  -3   6  10      301.47      368.70     38.12 o 
  -2   6  10        3.31       -4.67     19.32 o 
  -1   6  10      389.83      377.48     21.09 o 
   0   6  10      780.12      783.49     28.11 o 
   1   6  10        1.25        3.09     11.90 o 
   2   6  10      494.21      535.30     34.31 o 
   3   6  10      107.86      120.86     23.53 o 
   4   6  10     1460.66     1529.61     60.52 o 
   5   6  10       24.40       -4.40     17.68 o 
   6   6  10     1912.66     2152.51     78.92 o 
   7   6  10       29.43       37.59     25.11 o 
   8   6  10      734.01      588.86     47.78 o 
   9   6  10       55.61      113.30     33.32 o 
  10   6  10      447.21      599.51     60.00 o 
  -6   7  10      123.21      157.47     35.95 o 
  -5   7  10      129.11      131.51     33.39 o 
  -4   7  10        3.59      -30.95     20.63 o 
  -3   7  10      157.85       94.97     28.66 o 
  -2   7  10      167.14      146.96     28.72 o 
  -1   7  10     1052.32      972.03     51.39 o 
   0   7  10      115.11      114.43     16.12 o 
   1   7  10     3386.53     3694.08     96.27 o 
   2   7  10      405.05      342.28     31.02 o 
   3   7  10     3007.44     2716.73     82.34 o 
   4   7  10        4.68       13.47     17.94 o 
   5   7  10     1363.69     1380.51     60.26 o 
   6   7  10        5.54        5.52     17.81 o 
   7   7  10      206.63      174.95     33.32 o 
   8   7  10        3.18        0.20     21.16 o 
   9   7  10      626.97      616.79     50.74 o 
  10   7  10       38.27       12.16     28.79 o 
  -6   8  10       37.75       38.71     30.89 o 
  -5   8  10      218.05      181.78     39.96 o 
  -4   8  10      837.83      790.60     53.29 o 
  -3   8  10       55.58      113.30     30.69 o 
  -2   8  10     1335.58     1299.02     61.51 o 
  -1   8  10      134.34      142.62     30.50 o 
   0   8  10      163.61      198.68     31.48 o 
   1   8  10       19.74        4.34     15.97 o 
   2   8  10     1149.75     1155.57     51.06 o 
   3   8  10       43.71       37.07     19.72 o 
   4   8  10     1360.57     1281.41     57.30 o 
   5   8  10      645.71      621.39     42.92 o 
   6   8  10      453.89      557.51     42.52 o 
   7   8  10      129.62       73.21     26.75 o 
   8   8  10      970.56      931.69     57.89 o 
   9   8  10      166.53      167.33     37.00 o 
  10   8  10        3.17      -32.14     28.79 o 
  -5   9  10      143.29      143.08     36.48 o 
  -4   9  10       50.73       29.51     29.71 o 
  -3   9  10      548.49      607.72     47.45 o 
  -2   9  10       40.96       -0.59     25.96 o 
  -1   9  10      201.68      194.14     37.79 o 
   0   9  10       89.74      100.49     28.33 o 
   1   9  10     1402.60     1481.12     57.70 o 
   2   9  10       87.29       49.16     21.89 o 
   3   9  10     3071.93     2979.97     92.39 o 
   4   9  10       14.77       -3.22     19.52 o 
   5   9  10        7.56       11.11     21.29 o 
   6   9  10       21.27       -8.61     21.36 o 
   7   9  10       80.14       71.96     29.12 o 
   8   9  10      154.49      100.69     31.22 o 
   9   9  10        5.96        5.91     26.35 o 
  -4  10  10      163.70      121.45     37.73 o 
  -3  10  10       31.81       43.18     31.68 o 
  -2  10  10      246.73      260.06     39.96 o 
  -1  10  10      526.32      606.48     49.55 o 
   0  10  10       12.46        9.46     26.68 o 
   1  10  10      189.53      214.58     36.61 o 
   2  10  10       19.55        8.94     19.65 o 
   3  10  10       24.17        8.68     18.93 o 
   4  10  10       20.74       38.84     23.07 o 
   5  10  10        6.57        4.93     21.43 o 
   6  10  10      427.02      393.54     45.48 o 
   7  10  10       43.34       19.85     26.16 o 
   8  10  10      162.22      222.27     40.88 o 
   9  10  10       54.18       34.57     32.27 o 
  -3  11  10       10.11      -33.26     25.23 o 
  -2  11  10       41.89       16.23     27.34 o 
  -1  11  10      109.17      149.65     35.82 o 
   0  11  10      501.80      517.29     50.93 o 
   1  11  10      662.80      648.34     51.72 o 
   2  11  10        1.07        0.79     18.34 o 
   3  11  10      247.92      295.28     37.40 o 
   4  11  10        2.69       11.50     23.53 o 
   5  11  10      604.62      517.49     45.28 o 
   6  11  10        4.55        7.75     23.27 o 
   7  11  10      666.48      743.88     56.84 o 
   8  11  10        0.43       -0.99     28.79 o 
  -1  12  10       21.18        0.59     24.78 o 
   0  12  10      228.04      209.26     38.12 o 
   1  12  10       69.38       99.70     30.04 o 
   3  12  10      117.53      165.22     32.60 o 
   4  12  10      136.81      137.03     33.06 o 
   5  12  10        4.18       -8.21     26.02 o 
   6  12  10      725.89      730.73     58.35 o 
   7  12  10       58.37       55.53     32.20 o 
   2  13  10        1.08        5.19     24.97 o 
   4  13  10        0.05      -32.63     21.75 o 
  -4  -9  11        0.60       13.01     30.30 o 
  -3  -9  11       73.98       77.29     34.51 o 
  -2  -9  11       12.70       20.37     28.13 o 
  -1  -9  11       24.47       39.89     28.79 o 
   0  -9  11        8.89       14.20     28.85 o 
   1  -9  11       85.38       84.22     24.04 o 
   2  -9  11       89.32       65.35     28.26 o 
  -6  -8  11      247.13      320.98     49.36 o 
  -5  -8  11       81.99       75.84     32.21 o 
  -4  -8  11      322.77      388.28     50.87 o 
  -3  -8  11       38.35       19.32     29.25 o 
  -2  -8  11      234.67      171.20     37.20 o 
  -1  -8  11       49.82       49.82     29.05 o 
   0  -8  11       26.50       43.38     27.67 o 
   1  -8  11      433.41      516.17     36.29 o 
   2  -8  11      153.47      219.18     28.99 o 
   3  -8  11      535.67      692.53     41.15 o 
   4  -8  11       12.90       15.56     22.48 o 
  -6  -7  11       89.72      107.52     34.51 o 
  -5  -7  11      196.03      148.40     38.84 o 
  -4  -7  11       53.06       68.74     30.10 o 
  -3  -7  11       79.21       74.79     30.43 o 
  -2  -7  11      699.28      537.53     47.12 o 
  -1  -7  11       14.72        7.62     23.27 o 
   0  -7  11      635.07      636.28     34.17 o 
   1  -7  11        3.87        0.51     19.91 o 
   2  -7  11      429.29      457.61     69.01 o 
   3  -7  11       14.81        7.92     17.24 o 
   4  -7  11      411.96      506.05     74.79 o 
   5  -7  11      113.31      107.06     40.75 o 
  -7  -6  11       68.07       45.02     29.77 o 
  -6  -6  11       43.91       45.22     28.00 o 
  -5  -6  11      193.08      156.48     37.40 o 
  -4  -6  11       85.07       79.78     29.71 o 
  -3  -6  11      298.78      333.01     42.72 o 
  -2  -6  11       37.60       45.28     24.97 o 
  -1  -6  11      275.39      306.76     34.83 o 
   0  -6  11        3.09        9.35     14.56 o 
   1  -6  11      570.66      495.45     29.86 o 
   2  -6  11       11.36       -0.08     18.14 o 
   3  -6  11      306.97      312.68     31.38 o 
   4  -6  11       19.49       -6.02     17.57 o 
   5  -6  11       45.50       31.11     21.09 o 
   6  -6  11        0.83       33.32     33.25 o 
  -8  -5  11       12.19       10.65     28.72 o 
  -7  -5  11       20.03       56.22     21.03 o 
  -6  -5  11      191.06      162.78     23.18 o 
  -5  -5  11        1.65      -12.79     13.45 o 
  -4  -5  11       77.15      100.55     28.66 o 
  -3  -5  11       61.49       80.57     27.93 o 
  -2  -5  11       22.44      -14.19     17.22 o 
  -1  -5  11      190.48      138.87     28.99 o 
   0  -5  11      134.15      155.86     20.83 o 
   1  -5  11        1.28       -7.06     13.59 o 
   2  -5  11       37.33       17.19     15.40 o 
   3  -5  11        9.37      -20.40     13.60 o 
   4  -5  11       43.70       36.48     18.62 o 
   5  -5  11        3.79      -16.59     17.40 o 
   6  -5  11        5.33      -25.19     19.07 o 
   7  -5  11       52.83       81.16     40.09 o 
  -8  -4  11       17.64       33.19     31.02 o 
  -7  -4  11       32.88       33.98     27.73 o 
  -6  -4  11      313.62      361.11     28.79 o 
  -5  -4  11      186.60      132.91     19.93 o 
  -4  -4  11       62.57       45.91     14.92 o 
  -3  -4  11       81.37       88.25     46.07 o 
  -2  -4  11       84.12       90.11     23.46 o 
  -1  -4  11        2.76       -0.85     18.01 o 
   0  -4  11      576.44      460.85     25.99 o 
   1  -4  11       11.80        1.22     12.73 o 
   2  -4  11       66.56       58.42     20.04 o 
   3  -4  11       78.54      115.91     22.18 o 
   4  -4  11        0.70        7.40     15.88 o 
   5  -4  11      465.00      482.64     35.98 o 
   6  -4  11      102.27       73.38     23.26 o 
   7  -4  11      268.11      351.08     52.51 o 
   8  -4  11       25.61       57.18     37.46 o 
  -8  -3  11       17.78        6.57     25.24 o 
  -7  -3  11      251.98      338.20     42.06 o 
  -6  -3  11       27.18       39.95     17.25 o 
  -5  -3  11      405.48      472.56     27.72 o 
  -4  -3  11      138.67      144.09     18.90 o 
  -3  -3  11      265.85      312.68     40.09 o 
  -2  -3  11      165.93      154.34     25.86 o 
  -1  -3  11      533.74      564.37     56.22 o 
   0  -3  11     1662.42     1620.95     63.54 o 
   1  -3  11     1527.31     1353.40     41.89 o 
   2  -3  11     1453.21     1349.41     42.75 o 
   3  -3  11       32.36       58.54     16.96 o 
   4  -3  11     1788.17     1712.11     63.05 o 
   5  -3  11       15.97       49.72     17.91 o 
   6  -3  11     1300.44     1276.00     47.91 o 
   7  -3  11      411.70      350.20     33.30 o 
   8  -3  11      398.04      483.18     58.10 o 
   9  -3  11       49.28       62.83     38.45 o 
  -8  -2  11      239.67      221.41     41.47 o 
  -7  -2  11      119.69      160.03     33.13 o 
  -6  -2  11      584.95      591.82     43.31 o 
  -5  -2  11      398.57      432.27     26.00 o 
  -4  -2  11      192.09      152.19     18.81 o 
  -3  -2  11      736.48      720.14     27.91 o 
  -2  -2  11      191.29      262.18     37.82 o 
  -1  -2  11     1871.47     2052.85     57.50 o 
   0  -2  11      616.13      649.50     23.08 o 
   1  -2  11     3683.76     3452.59     97.19 o 
   2  -2  11        0.00        5.16     12.36 o 
   3  -2  11      947.54     1040.90     69.59 o 
   4  -2  11      223.63      179.70     22.18 o 
   5  -2  11      637.99      471.90     31.79 o 
   6  -2  11      126.17      160.13     24.19 o 
   7  -2  11      205.23      240.98     29.53 o 
   8  -2  11      122.86       98.74     25.78 o 
   9  -2  11      138.10      240.27     48.83 o 
  -8  -1  11       19.35       13.60     28.13 o 
  -7  -1  11      115.97       85.51     29.84 o 
  -6  -1  11      235.86      302.25     37.59 o 
  -5  -1  11      388.41      429.77     25.78 o 
  -4  -1  11     1319.31     1176.88     39.72 o 
  -3  -1  11       79.51      101.89     15.06 o 
  -2  -1  11       69.31      112.63     14.25 o 
  -1  -1  11      348.54      405.24     20.05 o 
   0  -1  11     1218.31     1039.00     28.67 o 
   1  -1  11       18.71       43.59     13.21 o 
   2  -1  11     3307.14     3159.65     77.25 o 
   3  -1  11       20.46       19.22     19.16 o 
   4  -1  11      349.27      432.85     26.48 o 
   5  -1  11       11.72       -3.43     13.23 o 
   6  -1  11       83.15       64.93     19.33 o 
   7  -1  11        7.87        1.92     17.29 o 
   8  -1  11       52.70       21.94     19.96 o 
   9  -1  11       48.98       46.60     33.91 o 
  -8   0  11       29.81       -7.69     28.33 o 
  -7   0  11       40.80       49.29     28.52 o 
  -6   0  11      148.83      163.25     33.59 o 
  -5   0  11      141.07       90.89     26.61 o 
  -4   0  11      419.30      453.68     23.22 o 
  -3   0  11      709.12      643.72     26.31 o 
  -2   0  11      825.27      716.05     25.42 o 
  -1   0  11      383.49      385.65     27.57 o 
   0   0  11     1431.35     1238.03     46.89 o 
   1   0  11      750.51      710.38     23.08 o 
   2   0  11       12.74        9.01      7.65 o 
   3   0  11      341.01      287.92     32.53 o 
   4   0  11      865.95      895.52     34.39 o 
   5   0  11      366.91      343.28     26.49 o 
   6   0  11        9.08      -11.35     13.12 o 
   7   0  11      152.28      229.35     25.26 o 
   8   0  11       23.36       -1.55     20.67 o 
   9   0  11      349.23      365.57     34.92 o 
  10   0  11        2.23       -4.60     28.85 o 
  -8   1  11       87.32       97.01     33.19 o 
  -7   1  11       66.98       42.32     27.60 o 
  -6   1  11        0.54       13.41     24.78 o 
  -5   1  11      232.20      248.49     34.57 o 
  -4   1  11      932.77      866.43     46.85 o 
  -3   1  11     1873.86     2048.62     94.33 o 
  -2   1  11      196.81      199.86     16.58 o 
  -1   1  11     1274.21     1376.57     33.95 o 
   0   1  11        5.04       -2.55      8.62 o 
   1   1  11       28.02       55.01     17.05 o 
   2   1  11      608.44      569.08     35.29 o 
   3   1  11        0.85       -0.07     15.64 o 
   4   1  11     1452.84     1463.44     60.00 o 
   5   1  11      174.41      166.17     20.55 o 
   6   1  11     1154.75      992.38    115.85 o 
   7   1  11     1038.94      973.30     38.89 o 
   8   1  11      608.81      630.40     33.77 o 
   9   1  11        0.32      -12.75     20.24 o 
  10   1  11      479.84      591.09     51.07 o 
  -8   2  11      278.58      327.95     44.95 o 
  -7   2  11      131.49      142.03     36.81 o 
  -6   2  11      261.20      269.85     37.46 o 
  -5   2  11       33.68       28.26     24.32 o 
  -4   2  11      730.63      535.30     38.65 o 
  -3   2  11       85.48      111.34     13.88 o 
  -2   2  11      479.13      439.18     20.37 o 
  -1   2  11     3575.45     3584.80     62.22 o 
   0   2  11      621.78      732.53     41.70 o 
   1   2  11      619.41      534.21     21.81 o 
   2   2  11       77.09       91.81     20.44 o 
   3   2  11     2955.67     2829.62     84.70 o 
   4   2  11      481.15      532.14     37.33 o 
   5   2  11     4525.92     4319.15    116.51 o 
   6   2  11      220.00      267.62     35.56 o 
   7   2  11     1142.11     1015.60     55.40 o 
   8   2  11      168.66      206.90     35.65 o 
   9   2  11      822.33      839.07     48.10 o 
  10   2  11       78.04       66.51     34.24 o 
  -8   3  11       59.60       84.05     35.69 o 
  -7   3  11      345.12      333.54     45.09 o 
  -6   3  11        7.83      -10.78     23.85 o 
  -5   3  11       12.99       11.37     22.67 o 
  -4   3  11      300.93      446.05     40.49 o 
  -3   3  11     1101.92     1162.87     50.86 o 
  -2   3  11     4118.64     3793.81     64.66 o 
  -1   3  11     1686.62     1537.02     37.48 o 
   0   3  11     1714.41     1716.07     40.19 o 
   1   3  11      243.88      305.69     18.65 o 
   2   3  11     2427.73     2078.91     68.01 o 
   3   3  11        0.39       -3.09     13.21 o 
   4   3  11     5896.74     5930.77    141.09 o 
   5   3  11      290.13      233.70     29.12 o 
   6   3  11     1953.51     1750.02     68.67 o 
   7   3  11       14.15        8.87     20.44 o 
   8   3  11       19.96       43.11     24.97 o 
   9   3  11       65.08       66.11     31.02 o 
  10   3  11      157.17      245.31     61.51 o 
  -8   4  11      115.32      105.42     36.87 o 
  -7   4  11      128.01       43.77     32.01 o 
  -6   4  11       10.11        3.09     27.08 o 
  -5   4  11      180.35      165.49     34.24 o 
  -4   4  11       49.69       76.50     26.02 o 
  -3   4  11     1074.10     1099.58     50.86 o 
  -2   4  11       54.63       88.15     13.20 o 
  -1   4  11     2771.91     2414.65     49.16 o 
   0   4  11      285.03      366.91     20.64 o 
   1   4  11     2624.48     2481.22     52.33 o 
   2   4  11     3560.52     3650.45     95.94 o 
   3   4  11     2373.19     2397.75     74.65 o 
   4   4  11      102.33       78.07     20.70 o 
   5   4  11       15.38       10.12     17.48 o 
   6   4  11      352.62      329.72     36.87 o 
   7   4  11      126.83      151.62     30.30 o 
   8   4  11      154.92      176.39     34.11 o 
   9   4  11       33.38       -2.76     25.50 o 
  10   4  11       67.40       54.42     30.95 o 
  -7   5  11       10.01      -22.74     28.72 o 
  -6   5  11        5.56       11.63     27.87 o 
  -5   5  11      750.15      638.48     46.60 o 
  -4   5  11      117.50      156.02     33.13 o 
  -3   5  11      999.91      844.81     47.25 o 
  -2   5  11      571.74      544.57     38.25 o 
  -1   5  11       10.94        1.51     13.87 o 
   0   5  11       16.10       17.52     11.32 o 
   1   5  11      456.87      377.18     28.79 o 
   2   5  11      128.29      109.62     21.42 o 
   3   5  11      116.20      145.90     24.12 o 
   4   5  11      508.85      480.68     35.36 o 
   5   5  11       36.13       42.85     20.64 o 
   6   5  11      317.90      283.13     36.02 o 
   7   5  11        0.09       -8.67     21.29 o 
   8   5  11      420.40      482.26     48.90 o 
   9   5  11       92.89      132.89     34.83 o 
  10   5  11      278.24      276.69     45.22 o 
  -7   6  11        0.83      -41.47     28.99 o 
  -6   6  11      139.03      216.22     39.24 o 
  -5   6  11       43.99        0.72     27.67 o 
  -4   6  11       74.69       55.80     27.27 o 
  -3   6  11        6.15       19.65     21.16 o 
  -2   6  11      508.15      557.05     39.83 o 
  -1   6  11      340.79      388.94     37.99 o 
   0   6  11       67.53       96.87     15.67 o 
   1   6  11      642.93      671.85     36.80 o 
   2   6  11       11.88       31.74     17.88 o 
   3   6  11     2372.18     2493.50     78.40 o 
   4   6  11       96.86       97.66     24.12 o 
   5   6  11     2520.11     2651.67     87.07 o 
   6   6  11       89.05      125.79     27.93 o 
   7   6  11     1324.19     1394.18     66.24 o 
   8   6  11        0.37       13.41     25.24 o 
   9   6  11      157.08      187.04     38.65 o 
  10   6  11      126.94      128.48     38.91 o 
  -6   7  11       71.38       57.70     35.55 o 
  -5   7  11       75.70       43.18     28.85 o 
  -4   7  11      210.08      130.45     34.57 o 
  -3   7  11      511.52      394.66     42.72 o 
  -2   7  11      152.86      260.00     37.20 o 
  -1   7  11      116.44       68.87     24.97 o 
   0   7  11     2616.38     2864.47     60.80 o 
   1   7  11     1252.44     1287.92     52.83 o 
   2   7  11      997.63      998.78     47.38 o 
   3   7  11       13.97       10.65     17.48 o 
   4   7  11      718.41      733.82     45.15 o 
   5   7  11      197.12      198.28     32.01 o 
   6   7  11      449.12      515.12     41.54 o 
   7   7  11       78.14       32.01     23.79 o 
   8   7  11      396.42      432.58     48.96 o 
   9   7  11        4.25      -20.11     26.35 o 
  10   7  11      209.48      209.06     41.34 o 
  -5   8  11      161.98       91.62     37.27 o 
  -4   8  11      128.73      180.27     36.28 o 
  -3   8  11      994.79     1084.99     60.72 o 
  -2   8  11      214.53      237.78     36.94 o 
  -1   8  11      798.96      850.27     52.44 o 
   0   8  11       11.38       22.74     23.13 o 
   1   8  11     1160.70     1150.36     53.10 o 
   2   8  11      119.78      191.97     28.26 o 
   3   8  11     1391.06     1284.44     56.78 o 
   4   8  11      181.27      173.44     29.58 o 
   5   8  11     1658.13     1637.32     68.80 o 
   6   8  11       78.46       59.21     25.04 o 
   7   8  11      964.97      909.34     56.45 o 
   8   8  11       42.22       29.18     25.50 o 
   9   8  11       13.41      -18.14     25.50 o 
  10   8  11      172.30      173.44     39.11 o 
  -5   9  11       23.78       -0.85     30.49 o 
  -4   9  11      299.61      271.30     44.82 o 
  -3   9  11       32.94       35.88     31.02 o 
  -2   9  11      143.46      156.81     33.98 o 
  -1   9  11      665.52      620.21     49.82 o 
   0   9  11      999.10     1125.67     62.56 o 
   1   9  11      142.64      155.04     21.39 o 
   2   9  11      768.71      707.34     43.24 o 
   3   9  11       15.28       -3.68     17.94 o 
   4   9  11      569.26      556.13     41.01 o 
   5   9  11      175.31      142.22     29.45 o 
   6   9  11      176.07      202.69     35.69 o 
   7   9  11       79.87       84.32     27.53 o 
   8   9  11       77.81       52.38     29.05 o 
   9   9  11       93.85      132.95     36.94 o 
  -4  10  11        0.52       -0.39     29.64 o 
  -3  10  11      112.02      103.71     32.86 o 
  -2  10  11      123.17      136.57     36.41 o 
  -1  10  11       37.16       52.97     29.05 o 
   0  10  11      455.26      568.88     52.97 o 
   1  10  11      635.80      592.14     49.62 o 
   2  10  11        4.64      -20.17     17.09 o 
   3  10  11       81.54      112.05     26.29 o 
   4  10  11        3.21       -1.51     19.72 o 
   5  10  11      519.69      419.96     44.82 o 
   6  10  11       41.72       22.74     22.28 o 
   7  10  11      644.43      705.63     52.57 o 
   8  10  11        3.20      -34.24     23.72 o 
   9  10  11      161.60      180.34     39.30 o 
  -2  11  11       29.38       11.11     30.95 o 
  -1  11  11      236.93      204.46     37.53 o 
   0  11  11      368.73      348.39     45.94 o 
   1  11  11      199.30      323.09     44.17 o 
   3  11  11       15.03       25.89     21.82 o 
   4  11  11      472.29      499.02     49.23 o 
   5  11  11       12.99      -19.45     19.06 o 
   6  11  11      800.73      768.45     55.59 o 
   7  11  11        4.34       -4.93     27.21 o 
   8  11  11      270.45      250.59     45.81 o 
  -1  12  11      181.51      194.14     41.21 o 
   0  12  11       77.56       82.94     32.47 o 
   1  12  11      365.22      552.06     53.89 o 
   3  12  11      479.32      477.13     42.59 o 
   4  12  11        8.71       -2.63     23.53 o 
   5  12  11      302.03      311.19     42.65 o 
   6  12  11       85.83      108.51     34.44 o 
  -3  -9  12        2.50       10.84     29.77 o 
  -2  -9  12       74.32       75.38     35.62 o 
  -1  -9  12       20.36        6.90     28.59 o 
   0  -9  12       65.21       16.30     30.63 o 
   1  -9  12        6.71        1.97     31.41 o 
  -5  -8  12      300.49      432.78     53.96 o 
  -4  -8  12      102.38       90.17     34.44 o 
  -3  -8  12      292.34      268.87     44.76 o 
  -2  -8  12       98.57      149.65     38.78 o 
  -1  -8  12        1.28      -13.27     25.50 o 
   0  -8  12      190.26      272.09     45.02 o 
   1  -8  12      100.13      109.58     24.93 o 
   2  -8  12      764.95      846.05     43.55 o 
   3  -8  12        0.89       29.96     21.53 o 
  -6  -7  12       91.75       73.01     32.99 o 
  -5  -7  12      143.38      161.94     41.34 o 
  -4  -7  12       45.08       35.49     29.31 o 
  -3  -7  12      367.55      349.96     47.25 o 
  -2  -7  12       17.43        8.41     27.08 o 
  -1  -7  12      633.59      688.15     53.36 o 
   0  -7  12       22.35       48.53     28.55 o 
   1  -7  12      363.82      359.72     48.27 o 
   2  -7  12       33.85       37.94     20.53 o 
   3  -7  12      531.18      581.61     37.36 o 
   4  -7  12        1.33       11.64     20.58 o 
   5  -7  12      249.86      492.52     63.68 o 
  -7  -6  12       16.33       -2.23     27.27 o 
  -6  -6  12      141.21      154.77     36.94 o 
  -5  -6  12        6.68        4.47     26.75 o 
  -4  -6  12      177.00      204.59     38.32 o 
  -3  -6  12        0.03      -26.35     21.62 o 
  -2  -6  12      317.98      281.68     40.22 o 
  -1  -6  12       41.83        9.99     24.58 o 
   0  -6  12      525.85      551.66     32.17 o 
   1  -6  12       27.99        3.09     16.27 o 
   2  -6  12      273.62      260.06     29.19 o 
   3  -6  12       56.33        7.35     17.61 o 
   4  -6  12      211.68      182.14     67.79 o 
   5  -6  12        5.43       -2.06     18.90 o 
   6  -6  12       10.31      -38.19     29.71 o 
  -7  -5  12       54.35       80.85     23.14 o 
  -6  -5  12        7.77       51.85     26.68 o 
  -5  -5  12      115.51      151.42     35.89 o 
  -4  -5  12       78.41      121.58     30.83 o 
  -3  -5  12      243.34      175.15     34.05 o 
  -2  -5  12      442.19      378.69     42.85 o 
  -1  -5  12        5.33       19.06     23.53 o 
   0  -5  12       93.38       58.26     16.94 o 
   1  -5  12        1.06      -18.98     12.65 o 
   2  -5  12      190.34      176.57     52.18 o 
   3  -5  12        1.95        0.64     16.90 o 
   4  -5  12       20.74      -16.13     19.09 o 
   5  -5  12        5.24      -20.14     16.74 o 
   6  -5  12       24.56       -9.43     18.01 o 
   7  -5  12        1.54       44.89     33.85 o 
  -8  -4  12        7.35        4.40     28.00 o 
  -7  -4  12      202.03      264.79     42.06 o 
  -6  -4  12        1.34       18.79     16.72 o 
  -5  -4  12      290.18      237.96     28.98 o 
  -4  -4  12        8.84        3.92     12.90 o 
  -3  -4  12       15.75       49.16     23.66 o 
  -2  -4  12        8.35      -18.93     19.45 o 
  -1  -4  12       56.27       48.37     22.41 o 
   0  -4  12        2.30       -6.83     15.38 o 
   1  -4  12      291.51      370.01     28.67 o 
   2  -4  12       95.12      128.28     21.03 o 
   3  -4  12      154.13      143.61     22.44 o 
   4  -4  12      688.09      651.86     65.35 o 
   5  -4  12       39.59       67.90     21.47 o 
   6  -4  12      366.78      433.02     36.51 o 
   7  -4  12        0.46       -5.59     28.72 o 
  -8  -3  12       92.06      141.63     35.29 o 
  -7  -3  12       96.83       73.47     31.02 o 
  -6  -3  12      485.58      527.27     65.06 o 
  -5  -3  12      309.00      348.10     27.22 o 
  -4  -3  12        7.37       -4.06     13.01 o 
  -3  -3  12        6.32        9.84     12.15 o 
  -2  -3  12     1342.62     1204.79     35.77 o 
  -1  -3  12     2472.55     2267.64     78.66 o 
   0  -3  12      504.67      581.96     41.27 o 
   1  -3  12     2777.12     2792.89     90.62 o 
   2  -3  12      413.43      406.82     26.59 o 
   3  -3  12     1430.36     1336.61     45.18 o 
   4  -3  12       84.19       66.75     19.55 o 
   5  -3  12      422.33      473.27     34.73 o 
   6  -3  12        5.50        7.90     18.41 o 
   7  -3  12      829.43      897.22     46.26 o 
   8  -3  12      183.02      117.84     43.44 o 
  -8  -2  12      111.57      159.31     38.84 o 
  -7  -2  12      221.16      287.92     42.72 o 
  -6  -2  12      389.86      450.58     45.94 o 
  -5  -2  12      276.89      271.91     24.23 o 
  -4  -2  12       86.17       78.33     17.21 o 
  -3  -2  12      110.00      145.99     18.15 o 
  -2  -2  12      414.83      537.00     24.42 o 
  -1  -2  12       70.17       44.51     12.50 o 
   0  -2  12     4663.68     4512.15    118.09 o 
   1  -2  12      161.86      136.43     27.01 o 
   2  -2  12      955.22     1158.83     40.10 o 
   3  -2  12       74.53       61.32     17.05 o 
   4  -2  12      549.10      494.12     29.42 o 
   5  -2  12      165.54       95.55     20.71 o 
   6  -2  12      501.34      487.93     35.71 o 
   7  -2  12      125.48       92.28     23.33 o 
   8  -2  12      242.69      239.90     31.23 o 
   9  -2  12       66.35       20.97     34.50 o 
  -8  -1  12        0.78        8.74     27.01 o 
  -7  -1  12      285.02      223.58     40.35 o 
  -6  -1  12      333.41      242.44     37.33 o 
  -5  -1  12      215.31      202.75     31.75 o 
  -4  -1  12       20.56        6.89     13.41 o 
  -3  -1  12      379.27      385.38     22.32 o 
  -2  -1  12      160.52      225.76     19.29 o 
  -1  -1  12      630.78      494.37     33.35 o 
   0  -1  12      196.42      172.76     16.02 o 
   1  -1  12     2558.69     2318.04     45.06 o 
   2  -1  12       62.84       73.74     23.33 o 
   3  -1  12        3.52      -19.79     14.36 o 
   4  -1  12      374.40      430.59     27.12 o 
   5  -1  12      180.18      243.85     25.77 o 
   6  -1  12        0.67      -10.17     15.97 o 
   7  -1  12        0.14      -24.78     16.52 o 
   8  -1  12        4.74       -8.28     22.54 o 
   9  -1  12       20.40        3.22     30.36 o 
  -8   0  12        9.94       10.38     28.13 o 
  -7   0  12       71.20       73.87     31.35 o 
  -6   0  12        0.92       -9.07     22.61 o 
  -5   0  12      536.91      536.54     40.88 o 
  -4   0  12      551.55      620.45     33.02 o 
  -3   0  12      217.98      240.78     20.58 o 
  -2   0  12        1.48       -6.59     10.32 o 
  -1   0  12      251.32      242.46     18.03 o 
   0   0  12      564.75      655.00     24.30 o 
   1   0  12       60.32       49.45     10.84 o 
   2   0  12      251.43      252.85     38.38 o 
   3   0  12      170.48      161.08     27.21 o 
   4   0  12      179.97      223.39     32.60 o 
   5   0  12        2.24        2.48     14.24 o 
   6   0  12      608.55      569.34     31.26 o 
   7   0  12      123.56       91.53     21.59 o 
   8   0  12       79.27       65.04     21.95 o 
   9   0  12        0.06      -24.39     21.16 o 
  10   0  12      177.22      152.08     42.26 o 
  -8   1  12       38.58      -10.84     26.29 o 
  -7   1  12       24.85       25.83     29.05 o 
  -6   1  12      265.95      313.62     40.68 o 
  -5   1  12       47.27        2.69     22.48 o 
  -4   1  12      169.70      173.37     30.43 o 
  -3   1  12       28.12        7.20     11.09 o 
  -2   1  12     1273.36     1177.69     33.59 o 
  -1   1  12      121.82      128.80     15.13 o 
   0   1  12       83.56       59.09     12.85 o 
   1   1  12      303.44      375.58     19.48 o 
   2   1  12      741.82      712.97     25.32 o 
   3   1  12     2831.06     2745.18     85.36 o 
   4   1  12        0.84       -2.69     18.40 o 
   5   1  12     1732.82     1712.62     69.33 o 
   6   1  12      203.62      205.39     23.92 o 
   7   1  12      732.01      696.41     34.43 o 
   8   1  12       13.40       11.69     22.25 o 
   9   1  12      741.69      774.15     52.14 o 
  10   1  12        0.66       14.72     28.65 o 
  -8   2  12       15.85       18.27     29.71 o 
  -7   2  12      634.54      751.43     53.10 o 
  -6   2  12       85.14       86.36     30.10 o 
  -5   2  12      286.72      170.41     32.34 o 
  -4   2  12       97.06      159.51     29.97 o 
  -3   2  12      113.02      120.59     18.50 o 
  -2   2  12     1021.91     1006.31     33.48 o 
  -1   2  12      426.29      437.09     33.06 o 
   0   2  12     2546.57     2586.81     51.93 o 
   1   2  12      440.99      481.58     21.82 o 
   2   2  12     1478.99     1309.34     54.48 o 
   3   2  12      155.23      185.92     28.13 o 
   4   2  12     2567.26     2592.79     84.90 o 
   5   2  12        0.40      -10.84     19.12 o 
   6   2  12     1901.54     1803.90     73.40 o 
   7   2  12       19.48       59.74     27.21 o 
   8   2  12     1433.68     1245.01     66.17 o 
   9   2  12       94.44       50.93     29.51 o 
  10   2  12      414.76      497.84     57.24 o 
  -8   3  12      179.35      144.06     37.33 o 
  -7   3  12      101.06       99.31     36.28 o 
  -6   3  12       29.43       41.60     28.98 o 
  -5   3  12       59.89       48.57     28.72 o 
  -4   3  12      129.78      187.37     31.88 o 
  -3   3  12     1580.72     1416.19     58.75 o 
  -2   3  12     1805.33     1743.94     40.59 o 
  -1   3  12     3031.64     3332.65     61.74 o 
   0   3  12      149.39      132.79     16.27 o 
   1   3  12     5395.39     5653.16     91.39 o 
   2   3  12      360.69      335.97     33.32 o 
   3   3  12     5496.58     5421.29    133.73 o 
   4   3  12      123.65      134.79     26.35 o 
   5   3  12     5446.12     5666.34    142.93 o 
   6   3  12       21.11       49.88     21.36 o 
   7   3  12      241.73      249.93     35.62 o 
   8   3  12        1.03      -10.12     23.59 o 
   9   3  12       11.50      -29.58     23.92 o 
  10   3  12       28.56       50.74     32.86 o 
  -7   4  12       34.83       -8.08     28.72 o 
  -6   4  12      133.88      125.79     35.36 o 
  -5   4  12       22.98       37.07     25.04 o 
  -4   4  12      310.13      346.22     39.11 o 
  -3   4  12      107.91      167.98     29.45 o 
  -2   4  12     1350.87     1295.34     56.19 o 
  -1   4  12       39.85       45.98     12.87 o 
   0   4  12     1076.23     1075.32     34.01 o 
   1   4  12     1832.64     1907.10     46.51 o 
   2   4  12       52.06       26.35     16.63 o 
   3   4  12     1772.16     1793.78     65.45 o 
   4   4  12        1.36       -5.13     15.05 o 
   5   4  12       88.06       25.17     20.31 o 
   6   4  12      205.32      199.86     29.25 o 
   7   4  12        7.56        1.84     21.10 o 
   8   4  12       51.51       19.98     22.08 o 
   9   4  12       10.80       13.93     27.47 o 
  10   4  12      120.10       77.02     37.46 o 
  -7   5  12       25.37       -3.88     31.55 o 
  -6   5  12      225.28      265.19     43.51 o 
  -5   5  12       80.97       17.61     26.09 o 
  -4   5  12      883.21      835.68     50.73 o 
  -3   5  12      763.96      609.04     42.79 o 
  -2   5  12      160.25      204.07     31.15 o 
  -1   5  12       51.74      119.15     16.44 o 
   0   5  12      234.46      228.19     40.32 o 
   1   5  12       42.89       51.07     16.96 o 
   2   5  12        3.22      -13.60     14.33 o 
   3   5  12      580.56      512.69     35.75 o 
   4   5  12       13.32        1.45     15.05 o 
   5   5  12        7.62      -15.97     16.17 o 
   6   5  12      129.50      111.99     28.99 o 
   7   5  12     1350.66     1515.02     71.43 o 
   8   5  12        3.75       24.65     24.51 o 
  10   5  12        0.19      -18.93     27.40 o 
  -6   6  12        2.12        3.81     27.73 o 
  -5   6  12       61.97       64.21     28.98 o 
  -4   6  12       53.30       31.15     26.22 o 
  -3   6  12      243.19      232.78     35.82 o 
  -2   6  12        3.77       40.48     22.94 o 
  -1   6  12     2322.41     2023.12     73.93 o 
   0   6  12     1032.26     1062.97     35.31 o 
   1   6  12       45.38       37.02     14.57 o 
   2   6  12     1432.23     1498.79     58.94 o 
   3   6  12      447.52      555.28     38.71 o 
   4   6  12      900.66      917.69     48.83 o 
   5   6  12        1.76       31.48     19.39 o 
   6   6  12     1497.32     1763.68     73.14 o 
   7   6  12      106.15       99.11     30.76 o 
   8   6  12      440.28      363.63     46.40 o 
   9   6  12       72.71      113.30     33.32 o 
  10   6  12      312.36      339.25     50.61 o 
  -6   7  12      256.71      168.18     42.79 o 
  -5   7  12      148.30      151.69     39.04 o 
  -4   7  12       29.28       10.12     26.81 o 
  -3   7  12      153.17      220.76     37.07 o 
  -2   7  12       68.33       45.68     25.63 o 
  -1   7  12     1460.10     1289.30     62.76 o 
   0   7  12       92.27       94.34     16.93 o 
   1   7  12     1952.88     2270.05     69.52 o 
   2   7  12       55.33       25.70     18.66 o 
   3   7  12      398.09      450.72     37.00 o 
   4   7  12        0.19       -7.43     18.27 o 
   5   7  12     1169.56     1086.64     56.38 o 
   6   7  12      564.88      506.05     42.26 o 
   7   7  12     1586.59     1620.89     74.52 o 
   8   7  12        1.80      -10.25     24.97 o 
   9   7  12      395.42      512.76     54.88 o 
  10   7  12        0.36       -7.10     29.97 o 
  -5   8  12       69.48       68.35     36.74 o 
  -4   8  12      435.35      509.86     51.66 o 
  -3   8  12       57.45       85.90     31.29 o 
  -2   8  12     1106.75      971.51     57.24 o 
  -1   8  12      411.12      410.49     45.94 o 
   0   8  12      804.19      791.72     53.69 o 
   1   8  12       13.17       -1.35     14.14 o 
   2   8  12      713.84      713.65     42.71 o 
   3   8  12      256.14      300.87     35.49 o 
   4   8  12     2188.97     2264.03     81.88 o 
   5   8  12      108.24       86.10     28.06 o 
   6   8  12     1013.95     1033.87     58.94 o 
   7   8  12      135.34      185.66     36.35 o 
   8   8  12       18.58       33.78     28.00 o 
   9   8  12       70.52       61.19     31.41 o 
  -4   9  12        1.44      -14.13     27.53 o 
  -3   9  12      121.77       93.26     34.57 o 
  -2   9  12       44.52       74.66     30.69 o 
  -1   9  12      164.67      240.54     42.13 o 
   0   9  12        2.41        0.26     25.89 o 
   1   9  12      606.62      718.97     53.23 o 
   2   9  12        5.94       -5.32     19.19 o 
   3   9  12      167.56      140.77     29.77 o 
   4   9  12        0.32       -4.60     16.63 o 
   5   9  12       77.34       70.25     25.96 o 
   6   9  12       77.26       62.37     28.06 o 
   7   9  12      155.29      115.47     33.39 o 
   8   9  12       22.00       23.40     28.00 o 
   9   9  12      100.28      112.97     36.74 o 
  -3  10  12       14.60      -12.68     28.33 o 
  -2  10  12       10.13      -34.64     24.31 o 
  -1  10  12      217.84      171.53     37.79 o 
   0  10  12       57.44        4.21     27.54 o 
   1  10  12      688.36      773.51     57.56 o 
   2  10  12      322.23      372.58     39.17 o 
   3  10  12        4.40        5.52     18.86 o 
   4  10  12      470.11      430.48     39.30 o 
   5  10  12       53.93       17.09     23.53 o 
   6  10  12      640.29      594.84     48.37 o 
   7  10  12       37.03      -13.27     23.99 o 
   8  10  12      350.62      352.99     49.49 o 
  -2  11  12       52.75       63.03     33.52 o 
  -1  11  12      114.64      155.43     37.73 o 
   0  11  12      135.18       86.23     34.05 o 
   1  11  12      530.66      718.77     55.20 o 
   3  11  12      296.74      329.40     40.81 o 
   4  11  12        0.31       -7.43     21.82 o 
   5  11  12      414.27      483.32     48.50 o 
   6  11  12       27.27       32.14     26.95 o 
   7  11  12      653.39      574.34     51.20 o 
   0  12  12      370.40      422.06     54.35 o 
   1  12  12       63.23      125.20     35.56 o 
   2  12  12      689.75      624.55     60.46 o 
   4  12  12      267.03      263.54     38.78 o 
   5  12  12       40.06        8.94     26.55 o 
   6  12  12      774.63      811.63     58.68 o 
  -4  -8  13      183.74      232.98     45.74 o 
  -3  -8  13      129.81      157.07     39.96 o 
  -2  -8  13      169.30      194.86     42.39 o 
  -1  -8  13      166.55      188.09     43.44 o 
   0  -8  13       15.76        1.91     28.98 o 
   1  -8  13      362.29      468.92     37.82 o 
   2  -8  13       68.11       51.18     23.04 o 
  -5  -7  13       63.44       30.95     32.20 o 
  -4  -7  13      152.89      190.85     41.34 o 
  -3  -7  13       24.57       64.80     29.38 o 
  -2  -7  13      423.31      539.31     50.28 o 
  -1  -7  13        7.86       49.95     28.26 o 
   0  -7  13      156.50      224.96     41.87 o 
   1  -7  13       22.57       40.89     20.91 o 
   2  -7  13      545.19      599.59     37.76 o 
   3  -7  13        0.02      -19.88     17.40 o 
   4  -7  13      317.95      322.28     35.65 o 
  -6  -6  13        0.10      -34.64     24.45 o 
  -5  -6  13      130.41      141.76     35.75 o 
  -4  -6  13        0.40       21.75     24.19 o 
  -3  -6  13      241.04      303.37     42.19 o 
  -2  -6  13      121.34      191.11     37.79 o 
  -1  -6  13      558.82      528.53     52.45 o 
   0  -6  13       83.90       88.88     21.93 o 
   1  -6  13      367.31      445.51     34.55 o 
   2  -6  13        1.53       19.29     17.63 o 
   3  -6  13      100.34       72.06     23.00 o 
   4  -6  13       71.15       60.60     23.64 o 
   5  -6  13       27.97        5.60     20.71 o 
  -6  -5  13      122.75      126.84     34.31 o 
  -5  -5  13       57.69       52.18     28.72 o 
  -4  -5  13       59.16       52.45     28.33 o 
  -3  -5  13      411.95      475.03     43.57 o 
  -2  -5  13      100.30      128.55     31.94 o 
  -1  -5  13      345.48      295.09     36.35 o 
   0  -5  13      147.36      102.66     30.76 o 
   1  -5  13      187.22      198.05     25.53 o 
   2  -5  13        0.63      -10.46     14.79 o 
   3  -5  13        9.83       -0.07     16.09 o 
   4  -5  13       29.62       22.94     20.63 o 
   5  -5  13       44.88       20.96     20.26 o 
   6  -5  13        4.96      -21.25     18.52 o 
  -7  -4  13        0.21       -8.48     24.25 o 
  -6  -4  13      228.06      274.85     29.12 o 
  -5  -4  13        4.66      -14.65     20.70 o 
  -4  -4  13      255.68      338.14     40.95 o 
  -3  -4  13        5.92       25.63     22.67 o 
  -2  -4  13      171.51      140.05     29.31 o 
  -1  -4  13       81.92       99.90     28.53 o 
   0  -4  13      117.86      126.45     26.61 o 
   1  -4  13       79.93       50.02     17.37 o 
   2  -4  13      420.44      408.64     40.16 o 
   3  -4  13      770.25      813.48     37.94 o 
   4  -4  13      168.28      219.98     27.80 o 
   5  -4  13      543.94      579.16     56.88 o 
   6  -4  13       49.30       38.50     23.07 o 
   7  -4  13      465.99      600.40     43.05 o 
  -7  -3  13      193.63      213.14     39.57 o 
  -6  -3  13       40.95       33.39     24.65 o 
  -5  -3  13      363.37      332.42     27.47 o 
  -4  -3  13      218.47      214.10     22.72 o 
  -3  -3  13      123.20       78.73     24.48 o 
  -2  -3  13      408.00      385.85     36.21 o 
  -1  -3  13     1154.86     1323.80     60.78 o 
   0  -3  13     2415.67     2437.51     84.97 o 
   1  -3  13      113.90      106.86     28.53 o 
   2  -3  13     1272.63     1290.55     53.03 o 
   3  -3  13       15.89        7.57     14.84 o 
   4  -3  13      386.48      416.61     32.71 o 
   5  -3  13       35.75       10.39     18.44 o 
   6  -3  13      784.52      759.20     52.70 o 
   7  -3  13       65.61       73.07     24.73 o 
   8  -3  13      141.82      152.47     43.97 o 
  -8  -2  13       86.28       95.69     33.72 o 
  -7  -2  13      104.94       86.95     32.80 o 
  -6  -2  13      427.11      474.04     48.11 o 
  -5  -2  13      455.29      463.01     28.23 o 
  -4  -2  13      111.71      162.98     20.78 o 
  -3  -2  13      294.46      306.70     23.21 o 
  -2  -2  13       30.20       31.78     13.52 o 
  -1  -2  13      691.03      749.59     44.62 o 
   0  -2  13        7.83       32.99     20.64 o 
   1  -2  13     1328.50     1309.21     60.26 o 
   2  -2  13      147.96       79.91     25.69 o 
   3  -2  13     1870.52     1750.17     51.98 o 
   4  -2  13       54.16       61.84     19.25 o 
   5  -2  13      521.30      498.50     31.48 o 
   6  -2  13       66.84       34.17     27.93 o 
   7  -2  13      158.77      120.07     36.02 o 
   8  -2  13       18.30       -4.33     23.72 o 
  -8  -1  13        6.49        4.07     27.60 o 
  -7  -1  13       48.71        0.00     28.26 o 
  -6  -1  13      355.41      377.77     42.65 o 
  -5  -1  13        0.34      -14.46     19.19 o 
  -4  -1  13      290.37      321.19     25.11 o 
  -3  -1  13      234.20      255.62     24.05 o 
  -2  -1  13       87.76      111.78     16.61 o 
  -1  -1  13       11.73        4.17     12.42 o 
   0  -1  13      505.80      471.48     30.82 o 
   1  -1  13      161.71       94.44     24.84 o 
   2  -1  13      476.31      477.13     39.11 o 
   3  -1  13      575.22      690.85     45.47 o 
   4  -1  13        9.88       -3.69     13.64 o 
   5  -1  13        3.92        6.60     15.73 o 
   6  -1  13        5.47      -12.78     15.65 o 
   7  -1  13       19.98      -15.81     18.90 o 
   8  -1  13        4.63      -12.48     18.98 o 
   9  -1  13       13.58      -34.11     27.21 o 
  -8   0  13        4.35      -31.15     26.35 o 
  -7   0  13        0.63        7.16     24.97 o 
  -6   0  13      189.65      215.37     36.48 o 
  -5   0  13      171.25       84.05     28.39 o 
  -4   0  13      466.17      574.30     27.31 o 
  -3   0  13      174.59      233.06     20.06 o 
  -2   0  13      140.44      138.01     16.49 o 
  -1   0  13       59.39       74.25     14.21 o 
   0   0  13      856.92      835.69     35.03 o 
   1   0  13      415.95      397.09     37.59 o 
   2   0  13       74.20       64.38     12.31 o 
   3   0  13      288.72      416.41     41.54 o 
   4   0  13       19.09       28.19     22.15 o 
   5   0  13      100.73      139.03     22.38 o 
   6   0  13       30.16       34.97     19.03 o 
   7   0  13      280.33      283.85     73.54 o 
   8   0  13        7.41        7.09     19.00 o 
   9   0  13      251.11      241.41     31.38 o 
  -8   1  13        4.91       41.40     31.02 o 
  -7   1  13       89.68      138.34     37.33 o 
  -6   1  13        9.51       -7.95     24.51 o 
  -5   1  13      196.15      189.08     34.44 o 
  -4   1  13        6.67      -16.95     20.17 o 
  -3   1  13      579.61      541.89     24.89 o 
  -2   1  13      255.01      264.17     20.88 o 
  -1   1  13      516.24      463.24     34.21 o 
   0   1  13     1265.03     1353.89     36.50 o 
   1   1  13      379.53      411.78     21.08 o 
   2   1  13     2112.44     1985.30     45.05 o 
   3   1  13      238.55      290.95     34.97 o 
   4   1  13     1807.40     1765.00     69.79 o 
   5   1  13      217.89      195.65     32.27 o 
   6   1  13      468.28      479.24     41.54 o 
   7   1  13        5.95       16.39     17.18 o 
   8   1  13     1395.93     1352.20     49.55 o 
   9   1  13        1.67       -0.23     18.93 o 
  10   1  13      459.70      600.58     40.53 o 
  -7   2  13      207.19      223.52     40.68 o 
  -6   2  13      405.48      463.66     50.08 o 
  -5   2  13      140.35      154.18     32.47 o 
  -4   2  13       62.08       97.20     29.38 o 
  -3   2  13      154.93      159.83     29.12 o 
  -2   2  13       11.98       15.30     16.53 o 
  -1   2  13     2572.72     2525.33     52.51 o 
   0   2  13       37.98       41.84     12.71 o 
   1   2  13     3442.54     3538.32     65.85 o 
   2   2  13      105.99       92.48     16.07 o 
   3   2  13     1817.75     1818.55     69.59 o 
   4   2  13       57.65       50.21     23.86 o 
   5   2  13     1876.34     1736.08     71.50 o 
   6   2  13      184.63      182.37     33.85 o 
   7   2  13     3157.81     2927.60    102.58 o 
   8   2  13      135.47      134.20     35.56 o 
   9   2  13      325.37      385.92     51.66 o 
  10   2  13       74.66       50.47     34.50 o 
  -7   3  13       81.99       45.54     33.06 o 
  -6   3  13      207.28      228.25     39.17 o 
  -5   3  13      183.57      249.61     38.71 o 
  -4   3  13      305.41      265.65     36.54 o 
  -3   3  13      617.82      487.19     38.12 o 
  -2   3  13     1756.06     1810.14     86.61 o 
  -1   3  13      554.59      516.54     36.34 o 
   0   3  13     3020.05     3105.36     61.32 o 
   1   3  13      344.66      345.88     20.84 o 
   2   3  13     4024.43     4030.08    109.87 o 
   3   3  13      310.08      304.48     35.16 o 
   4   3  13     3844.90     3854.88    110.92 o 
   5   3  13       33.68       16.36     21.49 o 
   6   3  13      587.97      622.25     45.87 o 
   7   3  13      122.66      177.12     34.24 o 
   8   3  13        6.68       -5.19     25.43 o 
   9   3  13       19.85        7.23     29.71 o 
  10   3  13       41.04       31.28     29.97 o 
  -7   4  13       84.56       39.83     33.19 o 
  -6   4  13       33.38       49.23     29.71 o 
  -5   4  13       75.39      149.45     34.64 o 
  -4   4  13      459.54      446.18     44.17 o 
  -3   4  13      408.42      466.68     42.52 o 
  -2   4  13      441.87      465.17     37.00 o 
  -1   4  13     1336.95     1160.17     46.69 o 
   0   4  13      383.97      322.47     36.67 o 
   1   4  13      446.33      432.91     24.21 o 
   2   4  13     2398.98     2456.43     81.22 o 
   3   4  13       78.06       45.02     21.43 o 
   4   4  13      223.84      239.09     33.13 o 
   5   4  13       30.58       20.24     21.03 o 
   6   4  13       35.62        9.60     22.35 o 
   7   4  13      216.16      187.11     35.36 o 
   8   4  13       90.05       90.37     32.60 o 
   9   4  13       41.62       22.21     30.56 o 
  10   4  13       45.54       42.46     32.47 o 
  -7   5  13       21.29       -8.94     32.27 o 
  -6   5  13        5.99      -30.56     28.46 o 
  -5   5  13      599.60      548.71     50.93 o 
  -4   5  13       37.80       32.33     25.89 o 
  -3   5  13      669.67      569.14     44.43 o 
  -2   5  13      218.24      281.48     35.89 o 
  -1   5  13      405.77      448.90     23.87 o 
   0   5  13      415.20      423.85     24.58 o 
   1   5  13      564.19      480.78     26.10 o 
   2   5  13      136.58      143.87     27.14 o 
   3   5  13      465.47      424.16     35.16 o 
   4   5  13      211.21      183.16     29.91 o 
   5   5  13        0.36       -9.07     17.61 o 
   6   5  13     1470.93     1405.74     66.04 o 
   7   5  13       50.93       35.88     26.42 o 
   8   5  13      964.12      979.79     60.32 o 
   9   5  13       30.26      -11.70     26.35 o 
  10   5  13      306.62      307.90     47.98 o 
  -6   6  13      119.14      136.50     38.45 o 
  -5   6  13       31.09       -8.94     27.21 o 
  -4   6  13      123.01       87.15     33.19 o 
  -3   6  13        3.27      -25.76     20.77 o 
  -2   6  13      290.26      334.92     41.34 o 
  -1   6  13      638.01      654.98     44.82 o 
   0   6  13      139.04      216.48     21.69 o 
   1   6  13     1340.69     1365.93     48.73 o 
   2   6  13      640.36      604.11     39.24 o 
   3   6  13      859.21      882.66     47.84 o 
   4   6  13       45.42       27.54     21.03 o 
   5   6  13     2050.85     2063.01     79.18 o 
   6   6  13      148.85      102.13     30.10 o 
   7   6  13      247.65      338.33     43.84 o 
   8   6  13        6.15       -2.56     26.95 o 
   9   6  13      512.21      543.19     50.74 o 
  10   6  13        8.31       14.52     31.35 o 
  -5   7  13      253.06      252.23     42.46 o 
  -4   7  13       93.04      111.00     32.93 o 
  -3   7  13       53.24       62.83     31.74 o 
  -2   7  13     1028.47     1099.65     59.34 o 
  -1   7  13      135.98      169.56     33.19 o 
   0   7  13      884.51      969.93     55.73 o 
   1   7  13      156.40      160.31     21.61 o 
   2   7  13      907.99      845.40     46.99 o 
   3   7  13      272.29      216.68     32.73 o 
   4   7  13     1189.08     1057.46     55.40 o 
   5   7  13      502.45      469.38     40.95 o 
   6   7  13     1981.62     2041.06     82.54 o 
   7   7  13      196.75      206.17     35.36 o 
   8   7  13      510.21      525.50     47.85 o 
   9   7  13        2.04        4.27     27.21 o 
  10   7  13      139.27      193.87     42.52 o 
  -5   8  13      127.98      165.03     40.88 o 
  -4   8  13       37.49      -16.03     30.50 o 
  -3   8  13      221.29      244.15     40.55 o 
  -2   8  13       51.72       46.60     29.18 o 
  -1   8  13      892.62      987.94     60.72 o 
   0   8  13      286.63      294.63     41.87 o 
   1   8  13      750.94      632.81     31.37 o 
   2   8  13      108.75      163.51     28.33 o 
   3   8  13     1237.97     1221.22     58.22 o 
   4   8  13      206.10      256.51     35.10 o 
   5   8  13      735.48      765.10     50.01 o 
   6   8  13       59.88       55.40     26.75 o 
   7   8  13      318.11      318.29     44.36 o 
   8   8  13        0.38       10.52     26.75 o 
   9   8  13        1.54       12.16     26.03 o 
  -4   9  13       32.56        7.69     31.61 o 
  -3   9  13      102.10       33.98     32.99 o 
  -2   9  13      204.50      197.23     40.49 o 
  -1   9  13      145.62      146.30     37.46 o 
   0   9  13      855.66      797.30     55.99 o 
   1   9  13       11.37       35.75     29.31 o 
   2   9  13       72.51       40.29     24.12 o 
   3   9  13        3.37        4.01     19.91 o 
   4   9  13       60.92       86.82     28.59 o 
   5   9  13        4.35      -21.36     20.90 o 
   6   9  13       70.13       -6.64     23.92 o 
   7   9  13       54.97       44.10     28.59 o 
   8   9  13       96.33      108.83     35.03 o 
   9   9  13        0.24        8.21     28.92 o 
  -3  10  13       23.22      -26.94     29.97 o 
  -2  10  13      156.39      151.29     39.70 o 
  -1  10  13       18.45        2.69     28.59 o 
   0  10  13      502.58      546.67     57.31 o 
   1  10  13      353.11      387.49     49.42 o 
   2  10  13        3.19      -14.65     17.81 o 
   3  10  13      646.55      547.26     44.63 o 
   4  10  13      318.60      303.43     39.96 o 
   5  10  13      479.74      541.15     46.79 o 
   6  10  13      144.00      145.71     37.92 o 
   7  10  13      652.43      582.09     57.97 o 
   8  10  13       15.19      -32.93     26.88 o 
  -1  11  13        6.90      -10.45     28.39 o 
   0  11  13      359.78      436.98     54.48 o 
   1  11  13       11.57       49.69     33.19 o 
   2  11  13      419.88      577.82     58.49 o 
   3  11  13       20.86      -22.01     21.75 o 
   4  11  13      334.40      382.76     45.61 o 
   5  11  13        1.24      -21.29     20.83 o 
   6  11  13      547.41      506.71     47.19 o 
   7  11  13        6.24        0.59     27.08 o 
   1  12  13      284.29      289.43     46.47 o 
   2  12  13        1.94       20.77     28.59 o 
   4  12  13        6.62      -18.01     22.21 o 
   5  12  13      555.17      560.93     50.08 o 
  -2  -8  14      155.45      137.35     37.33 o 
  -1  -8  14        8.12      -24.51     27.99 o 
   0  -8  14      116.23      117.18     39.57 o 
   1  -8  14        0.27       -9.40     26.94 o 
  -4  -7  14       47.93       30.63     28.52 o 
  -3  -7  14      318.26      372.44     51.53 o 
  -2  -7  14       12.74      -11.70     27.67 o 
  -1  -7  14      216.34      353.05     49.09 o 
   0  -7  14       42.14       77.15     33.72 o 
   1  -7  14      286.28      400.84     36.43 o 
   2  -7  14       11.14      -14.54     19.78 o 
   3  -7  14      387.01      403.93     37.89 o 
  -5  -6  14        1.35       21.62     29.51 o 
  -4  -6  14      112.37      115.93     35.82 o 
  -3  -6  14       56.87       98.52     34.64 o 
  -2  -6  14      341.78      411.81     51.66 o 
  -1  -6  14      202.00      165.49     37.79 o 
   0  -6  14      194.10      285.03     44.43 o 
   1  -6  14      119.99       94.87     23.07 o 
   2  -6  14       60.49       49.10     25.27 o 
   3  -6  14       15.06        1.21     19.14 o 
   4  -6  14       79.11      123.29     27.54 o 
   5  -6  14        1.50        8.42     22.62 o 
  -6  -5  14       58.07       77.94     32.99 o 
  -5  -5  14      133.21      125.59     34.90 o 
  -4  -5  14      207.96      180.86     37.66 o 
  -3  -5  14      174.38      194.07     37.00 o 
  -2  -5  14      202.25      297.45     43.57 o 
  -1  -5  14       18.23       18.53     25.30 o 
   0  -5  14      308.27      330.58     43.51 o 
   1  -5  14       23.89       15.28     17.01 o 
   2  -5  14       69.24       59.05     21.24 o 
   3  -5  14       32.44       14.90     18.34 o 
   4  -5  14      127.05      144.60     27.19 o 
   5  -5  14      117.67      116.95     53.96 o 
   6  -5  14        7.38       -7.66     20.89 o 
  -6  -4  14        7.85      -16.10     25.23 o 
  -5  -4  14      377.66      532.14     51.00 o 
  -4  -4  14        0.55      -28.88     19.25 o 
  -3  -4  14      222.42      170.15     34.37 o 
  -2  -4  14      111.10       93.13     30.10 o 
  -1  -4  14      187.62      211.95     36.21 o 
   0  -4  14       15.82       12.22     21.95 o 
   1  -4  14      522.91      479.43     47.71 o 
   2  -4  14      245.31      267.85     34.73 o 
   3  -4  14      143.57      119.56     24.22 o 
   4  -4  14      861.43      838.06     41.49 o 
   5  -4  14       32.73       61.91     22.51 o 
   6  -4  14      486.06      563.97     80.80 o 
   7  -4  14       30.43       31.00     24.23 o 
  -7  -3  14       24.06       -6.24     26.68 o 
  -6  -3  14      231.53      283.98     39.04 o 
  -5  -3  14       26.50       45.42     17.87 o 
  -4  -3  14      131.68      145.18     30.50 o 
  -3  -3  14      123.08      147.87     29.77 o 
  -2  -3  14      714.77      815.37     51.19 o 
  -1  -3  14     1791.48     1993.02     77.94 o 
   0  -3  14      445.10      511.57     42.59 o 
   1  -3  14      470.42      529.38     42.98 o 
   2  -3  14        0.17       13.93     21.62 o 
   3  -3  14      555.39      618.68     33.82 o 
   4  -3  14       23.39       17.29     18.08 o 
   5  -3  14      772.93      759.50     39.21 o 
   6  -3  14       90.53       58.75     24.91 o 
   7  -3  14      257.03      275.35     38.55 o 
  -7  -2  14      125.74      156.68     37.27 o 
  -6  -2  14      258.57      246.45     39.76 o 
  -5  -2  14      228.29      260.76     26.12 o 
  -4  -2  14      110.91      163.51     21.04 o 
  -3  -2  14      188.64      215.34     22.31 o 
  -2  -2  14      329.87      368.63     37.73 o 
  -1  -2  14       11.20       33.06     21.43 o 
   0  -2  14      728.47      591.22     43.51 o 
   1  -2  14       24.67       39.17     23.20 o 
   2  -2  14      562.99      512.36     43.51 o 
   3  -2  14       48.85       31.22     23.20 o 
   4  -2  14      866.40     1030.92     41.72 o 
   5  -2  14        2.41      -18.85     15.85 o 
   6  -2  14      130.91      134.96     24.62 o 
   7  -2  14       16.75       23.79     24.45 o 
   8  -2  14       87.36       30.11     23.72 o 
  -7  -1  14       56.12       30.10     31.09 o 
  -6  -1  14       10.81      -24.12     21.03 o 
  -5  -1  14       77.65      116.19     30.04 o 
  -4  -1  14      262.02      246.30     39.56 o 
  -3  -1  14      272.64      331.99     46.96 o 
  -2  -1  14      140.19      104.77     18.93 o 
  -1  -1  14      481.16      447.21     23.70 o 
   0  -1  14      406.13      391.57     40.35 o 
   1  -1  14      500.68      402.94     40.88 o 
   2  -1  14      284.48      210.84     34.05 o 
   3  -1  14        3.17      -23.59     19.91 o 
   4  -1  14        6.95       -7.10     20.70 o 
   5  -1  14      152.57       86.46     32.10 o 
   6  -1  14      110.36      104.67     22.88 o 
   7  -1  14       39.77       -5.20     18.04 o 
   8  -1  14        9.89       32.65     22.21 o 
   9  -1  14       23.21      -10.63     28.00 o 
  -7   0  14       68.93       47.98     31.28 o 
  -6   0  14       11.26       -0.79     26.42 o 
  -5   0  14       56.18       57.05     27.27 o 
  -4   0  14       71.67      113.04     29.64 o 
  -3   0  14      570.29      675.51     36.40 o 
  -2   0  14      265.62      248.11     21.55 o 
  -1   0  14      229.38      252.84     21.08 o 
   0   0  14        7.43        5.25     11.72 o 
   1   0  14     1039.49     1085.72     32.64 o 
   2   0  14      336.24      338.07     35.16 o 
   3   0  14        2.49       21.62     22.81 o 
   4   0  14       10.90      -14.65     21.55 o 
   5   0  14      208.68      218.19     36.94 o 
   6   0  14      981.53      975.33     44.65 o 
   7   0  14        0.27        7.97     17.99 o 
   8   0  14      107.53       66.36     24.00 o 
   9   0  14       15.61        2.31     20.65 o 
  -7   1  14       12.34       54.68     32.33 o 
  -6   1  14      214.90      296.01     41.67 o 
  -5   1  14       72.88       36.08     29.31 o 
  -4   1  14      385.84      296.60     38.45 o 
  -3   1  14       29.39       38.13     14.13 o 
  -2   1  14       44.16       68.47     15.48 o 
  -1   1  14      764.27      730.95     72.09 o 
   0   1  14      289.17      292.02     28.49 o 
   1   1  14      767.88      753.81     27.90 o 
   2   1  14      224.65      213.04     23.50 o 
   3   1  14      977.87      830.49     49.48 o 
   4   1  14        0.77       -5.78     20.37 o 
   5   1  14      260.69      264.53     37.33 o 
   6   1  14        1.90        2.69     24.38 o 
   7   1  14      815.25      874.45     55.79 o 
   8   1  14      128.64      138.80     34.97 o 
   9   1  14      565.64      479.04     55.21 o 
  -7   2  14      279.21      322.69     48.70 o 
  -6   2  14       75.79      112.45     36.41 o 
  -5   2  14      246.55      263.02     40.35 o 
  -4   2  14      294.42      272.81     36.87 o 
  -3   2  14      211.10      156.75     29.31 o 
  -2   2  14      166.93      185.96     29.90 o 
  -1   2  14      264.56      358.50     22.64 o 
   0   2  14     2905.06     2938.61     88.91 o 
   1   2  14      791.62      635.68     26.98 o 
   2   2  14     2091.56     2132.07    144.96 o 
   3   2  14       66.07       43.64     23.46 o 
   4   2  14     2883.75     2788.35     93.18 o 
   5   2  14       10.81      -16.56     21.09 o 
   6   2  14     1783.68     1683.97     74.52 o 
   7   2  14        0.87       13.34     25.04 o 
   8   2  14      411.77      440.20     49.95 o 
   9   2  14       88.41       42.65     33.58 o 
  -7   3  14       83.03       16.43     34.17 o 
  -6   3  14      174.54      226.74     43.57 o 
  -5   3  14      671.98      687.56     49.09 o 
  -4   3  14       82.43       87.21     28.19 o 
  -3   3  14      187.07      144.33     30.89 o 
  -2   3  14       38.15       43.75     14.08 o 
  -1   3  14     1685.24     1766.37     44.75 o 
   0   3  14      279.12      235.81     35.42 o 
   1   3  14      953.26      772.27     29.68 o 
   2   3  14      438.93      457.33     37.99 o 
   3   3  14     5279.04     5234.60    136.36 o 
   4   3  14      698.07      704.71     47.31 o 
   5   3  14     1095.45     1101.88     59.14 o 
   6   3  14      205.38      167.00     34.90 o 
   7   3  14       32.27       41.47     29.90 o 
   8   3  14       70.82       47.06     30.49 o 
   9   3  14       68.17      101.93     37.07 o 
  10   3  14       10.01        5.59     32.47 o 
  -7   4  14        3.28       16.17     32.40 o 
  -6   4  14       73.27       40.68     31.81 o 
  -5   4  14       21.99       -2.37     25.50 o 
  -4   4  14      232.76      246.58     37.46 o 
  -3   4  14     1438.77     1249.94     59.21 o 
  -2   4  14     1285.91     1167.40     55.27 o 
  -1   4  14      248.35      266.46     22.15 o 
   0   4  14      610.34      642.75     38.37 o 
   1   4  14      765.96      787.15     31.67 o 
   2   4  14      870.75      947.98     51.52 o 
   3   4  14      631.35      592.74     42.59 o 
   4   4  14       17.73       10.06     20.97 o 
   5   4  14        2.21      -13.08     19.19 o 
   6   4  14       21.23        7.43     23.00 o 
   7   4  14      101.97       96.15     32.60 o 
   8   4  14       98.18      104.76     35.75 o 
   9   4  14        3.74       11.04     27.80 o 
  10   4  14       60.84       -0.72     29.71 o 
  -6   5  14       88.12      108.37     36.35 o 
  -5   5  14        4.22       18.93     28.98 o 
  -4   5  14      398.81      436.85     47.45 o 
  -3   5  14        5.92       13.47     25.76 o 
  -2   5  14      795.21      744.73     47.58 o 
  -1   5  14        9.15      -11.17     21.62 o 
   0   5  14      364.47      433.50     26.90 o 
   1   5  14        9.00       -1.99     17.48 o 
   2   5  14      612.72      653.60     42.85 o 
   3   5  14      202.66      226.61     32.60 o 
   4   5  14      318.35      371.33     39.04 o 
   5   5  14      962.85      856.31     51.72 o 
   6   5  14       14.67       29.97     23.59 o 
   7   5  14     1509.19     1548.41     74.06 o 
   8   5  14        9.93       -0.85     25.30 o 
   9   5  14      394.51      507.04     56.32 o 
  10   5  14        3.20      -11.43     29.84 o 
  -6   6  14        0.91      -41.99     27.99 o 
  -5   6  14       95.03       34.50     30.43 o 
  -4   6  14       22.44       -5.13     26.42 o 
  -3   6  14      187.01      193.81     37.59 o 
  -2   6  14        1.32      -23.59     19.25 o 
  -1   6  14      589.02      495.47     41.21 o 
   0   6  14      811.28      880.03     35.62 o 
   1   6  14       57.35       99.79     19.11 o 
   2   6  14     1288.47     1392.80     61.64 o 
   3   6  14       75.12       80.11     25.17 o 
   4   6  14      752.50      754.39     47.58 o 
   5   6  14       95.46      119.02     29.05 o 
   6   6  14      172.82      180.93     34.70 o 
   7   6  14       14.95       17.22     26.68 o 
   8   6  14      819.19      787.44     56.58 o 
   9   6  14       37.91        8.21     26.35 o 
  10   6  14      184.90      130.65     41.01 o 
  -5   7  14      111.85      151.23     39.96 o 
  -4   7  14      127.71      117.71     35.43 o 
  -3   7  14      222.73      234.03     39.37 o 
  -2   7  14      920.69      852.17     56.32 o 
  -1   7  14      997.65      980.25     57.17 o 
   0   7  14        0.39      -23.26     21.69 o 
   1   7  14      877.92      919.90     37.23 o 
   2   7  14       18.11        2.69     18.53 o 
   3   7  14      699.10      662.00     46.07 o 
   4   7  14        0.67       19.78     23.99 o 
   5   7  14     2417.75     2376.26     89.30 o 
   6   7  14       54.73       24.05     26.22 o 
   7   7  14     1901.82     1945.12     85.82 o 
   8   7  14       26.91       64.93     32.01 o 
   9   7  14      274.07      391.76     52.38 o 
  -4   8  14      127.49      130.13     38.84 o 
  -3   8  14        3.60      -29.84     28.92 o 
  -2   8  14      154.97      179.15     38.45 o 
  -1   8  14        4.76      -18.07     24.31 o 
   0   8  14     2201.39     2423.12     95.42 o 
   1   8  14       18.59       -1.83     14.45 o 
   2   8  14      574.47      639.14     44.89 o 
   3   8  14      210.42      213.60     33.45 o 
   4   8  14      937.23      963.36     54.74 o 
   5   8  14      144.80      170.41     34.05 o 
   6   8  14      556.83      488.44     44.82 o 
   7   8  14       23.54       36.15     29.64 o 
   8   8  14       82.00       78.21     33.45 o 
   9   8  14        1.62        0.85     25.83 o 
  -3   9  14       45.70      -20.04     28.46 o 
  -2   9  14       35.93       90.63     37.53 o 
  -1   9  14      203.89      214.32     41.47 o 
   0   9  14       94.86       89.78     34.64 o 
   1   9  14      271.45      382.37     49.36 o 
   2   9  14      196.45      253.22     36.41 o 
   3   9  14      176.44      241.92     36.74 o 
   4   9  14      201.06      276.23     37.86 o 
   5   9  14      166.22      168.05     34.57 o 
   6   9  14      155.31      158.45     33.91 o 
   7   9  14      238.91      257.83     42.33 o 
   8   9  14        2.31      -33.32     22.21 o 
  -2  10  14       33.90      -15.44     29.31 o 
  -1  10  14      277.06      357.98     50.54 o 
   0  10  14       49.13      104.10     39.24 o 
   1  10  14       39.88       -0.46     26.49 o 
   2  10  14      211.57      152.21     38.25 o 
   3  10  14      256.68      263.02     37.40 o 
   4  10  14      532.25      561.39     45.94 o 
   5  10  14        2.45      -28.19     18.79 o 
   6  10  14      404.06      480.22     52.05 o 
   7  10  14       24.81       32.60     29.90 o 
   8  10  14      206.83      176.26     41.80 o 
  -1  11  14       84.44       20.70     32.60 o 
   0  11  14       88.24      101.87     36.41 o 
   1  11  14      433.84      705.89     66.11 o 
   2  11  14       17.76       36.15     33.45 o 
   3  11  14      705.79      809.92     52.77 o 
   4  11  14        0.64      -21.95     20.31 o 
   5  11  14      279.97      238.30     42.13 o 
   6  11  14       30.78       -1.45     27.67 o 
   7  11  14      390.10      478.71     55.14 o 
   1  12  14        3.44      -29.18     25.43 o 
   2  12  14      375.45      530.37     58.75 o 
   4  12  14      510.04      534.24     47.52 o 
   5  12  14        1.27       27.41     28.19 o 
  -3  -7  15       26.28       39.63     31.61 o 
  -2  -7  15      189.35      234.10     45.94 o 
  -1  -7  15       32.30       60.99     33.91 o 
   0  -7  15      238.84      308.62     49.75 o 
   1  -7  15        1.71       17.86     20.94 o 
   2  -7  15      147.44      208.96     34.50 o 
  -4  -6  15       43.18       43.51     28.39 o 
  -3  -6  15      104.56      126.05     35.89 o 
  -2  -6  15      185.90      266.63     44.10 o 
  -1  -6  15      276.20      326.90     48.24 o 
   0  -6  15      205.07      231.53     42.79 o 
   1  -6  15       41.57        9.40     29.77 o 
   2  -6  15       33.59        8.73     20.04 o 
   3  -6  15       90.03      117.43     26.34 o 
   4  -6  15       12.46      -14.79     19.43 o 
  -5  -5  15       92.22      110.94     36.21 o 
  -4  -5  15       13.46       23.13     27.93 o 
  -3  -5  15      256.67      252.04     41.01 o 
  -2  -5  15      104.57      135.71     35.56 o 
  -1  -5  15       62.11       90.17     33.65 o 
   0  -5  15       15.06       34.90     27.87 o 
   1  -5  15      149.91      130.06     36.28 o 
   2  -5  15       19.66       16.22     18.07 o 
   3  -5  15      135.58      173.84     27.42 o 
   4  -5  15      242.00      241.76     31.59 o 
   5  -5  15      141.26      122.49     27.49 o 
  -5  -4  15        5.95       16.69     27.01 o 
  -4  -4  15      385.89      467.87     50.01 o 
  -3  -4  15      134.41       75.84     30.76 o 
  -2  -4  15      376.60      233.05     39.50 o 
  -1  -4  15        0.82      -26.61     19.85 o 
   0  -4  15      183.33      204.59     37.33 o 
   1  -4  15      319.88      240.14     39.50 o 
   2  -4  15       19.31       -4.01     23.46 o 
   3  -4  15      605.13      627.02     36.90 o 
   4  -4  15       93.62       78.27     23.37 o 
   5  -4  15      418.27      470.52     50.11 o 
   6  -4  15       19.29        3.91     20.64 o 
  -5  -3  15      199.18      256.97     39.37 o 
  -4  -3  15      128.11      145.05     31.55 o 
  -3  -3  15      416.66      508.55     49.69 o 
  -2  -3  15      119.70      239.22     38.51 o 
  -1  -3  15      605.40      622.38     47.25 o 
   0  -3  15     1516.52     1425.19     68.34 o 
   1  -3  15       22.43        6.57     22.87 o 
   2  -3  15      498.22      500.07     44.89 o 
   3  -3  15      145.22       87.08     25.50 o 
   4  -3  15      893.63      820.02     40.56 o 
   5  -3  15        7.57       10.11     25.89 o 
   6  -3  15      420.88      496.86     39.22 o 
   7  -3  15        1.54       -2.96     20.05 o 
  -7  -2  15      133.47      144.39     38.84 o 
  -6  -2  15      173.53      183.23     38.45 o 
  -5  -2  15      174.80      216.42     36.87 o 
  -4  -2  15       51.97       32.93     16.94 o 
  -3  -2  15      170.78      215.57     33.06 o 
  -2  -2  15        8.34        2.23     19.78 o 
  -1  -2  15      115.45      121.78     29.05 o 
   0  -2  15      359.65      411.68     45.28 o 
   1  -2  15      425.21      319.93     40.29 o 
   2  -2  15        8.78       33.19     25.30 o 
   3  -2  15      404.36      454.86     42.72 o 
   4  -2  15       38.37       39.13     18.54 o 
   5  -2  15      301.65      387.54     48.80 o 
   6  -2  15       12.03       -4.44     18.29 o 
   7  -2  15        5.23        8.92     20.73 o 
   8  -2  15        2.30      -21.54     23.30 o 
  -7  -1  15        0.02       26.22     28.19 o 
  -6  -1  15       19.10      -16.03     25.83 o 
  -4  -1  15      181.53      152.76     21.38 o 
  -3  -1  15      230.31      299.93     29.21 o 
  -2  -1  15      138.18      224.84     22.09 o 
  -1  -1  15        3.98       -7.56     16.76 o 
   0  -1  15      571.46      524.78     42.85 o 
   1  -1  15      210.45      248.16     33.39 o 
   2  -1  15       74.33      120.27     29.71 o 
   3  -1  15        7.75      -18.14     21.55 o 
   4  -1  15        0.50      -25.96     22.41 o 
   5  -1  15      125.86       99.11     31.81 o 
   6  -1  15       83.94       87.38     22.19 o 
   7  -1  15        0.94       12.45     19.65 o 
   8  -1  15       93.76       81.64     56.13 o 
  -7   0  15       20.93       11.50     30.89 o 
  -6   0  15      101.70      242.77     41.34 o 
  -5   0  15        6.49       38.64     28.92 o 
  -4   0  15      323.14      320.46     39.11 o 
  -3   0  15       16.17       13.95     14.06 o 
  -2   0  15      308.89      371.36     25.31 o 
  -1   0  15       33.72      -18.24     12.16 o 
   0   0  15      593.70      472.76     25.01 o 
   1   0  15       25.30       41.27     23.13 o 
   2   0  15      636.24      579.86     43.77 o 
   3   0  15      254.03      223.12     36.21 o 
   4   0  15      105.46       82.28     30.37 o 
   5   0  15      369.92      369.55     45.87 o 
   6   0  15        6.68       18.34     25.04 o 
   7   0  15       59.63      114.62     35.56 o 
   8   0  15       42.02       45.22     26.55 o 
   9   0  15      121.82      101.39     26.86 o 
  -7   1  15      231.15      299.16     44.76 o 
  -6   1  15       15.85       25.17     30.82 o 
  -5   1  15      439.23      409.77     46.27 o 
  -4   1  15        0.89        1.45     22.21 o 
  -3   1  15      140.30      126.05     18.10 o 
  -2   1  15       29.33       22.12     18.83 o 
  -1   1  15       16.06       -0.25     12.17 o 
   0   1  15      244.06      260.84     21.87 o 
   1   1  15      470.94      405.17     23.09 o 
   2   1  15     1203.93     1177.17     40.38 o 
   3   1  15      253.97      268.28     37.27 o 
   4   1  15      152.03      117.71     30.89 o 
   5   1  15        7.50       22.81     23.99 o 
   6   1  15      345.20      358.64     44.30 o 
   7   1  15      171.03      186.51     37.13 o 
   8   1  15      976.38     1051.42     65.65 o 
   9   1  15      187.71      149.06     39.70 o 
  -7   2  15       77.70       88.92     38.58 o 
  -6   2  15      180.39      137.75     36.67 o 
  -5   2  15      263.42      247.17     39.50 o 
  -4   2  15      457.33      510.98     43.90 o 
  -3   2  15      387.12      322.89     37.40 o 
  -2   2  15      216.31      273.22     23.23 o 
  -1   2  15      541.82      452.71     24.76 o 
   0   2  15      516.61      583.78     27.50 o 
   1   2  15     2237.55     2237.22     52.15 o 
   2   2  15      358.51      380.76     24.11 o 
   3   2  15     2976.76     2780.60     92.59 o 
   4   2  15       82.93       81.23     26.88 o 
   5   2  15     1021.47      905.14     55.20 o 
   6   2  15      380.12      361.13     42.65 o 
   7   2  15      744.85      686.71     53.49 o 
   8   2  15       52.99       -8.61     26.81 o 
   9   2  15      112.62      129.14     41.34 o 
  -6   3  15      271.83      258.81     44.23 o 
  -5   3  15      196.09      150.83     39.04 o 
  -4   3  15      285.44      282.01     39.17 o 
  -3   3  15       44.53       14.00     24.45 o 
  -2   3  15      236.69      250.79     34.44 o 
  -1   3  15       77.60      104.07     19.22 o 
   0   3  15      614.78      514.36     26.50 o 
   1   3  15      320.77      282.09     42.72 o 
   2   3  15     2051.76     2035.15     50.58 o 
   3   3  15       64.51       85.83     27.80 o 
   4   3  15      225.21      222.07     35.62 o 
   5   3  15       39.81       15.18     24.19 o 
   6   3  15      136.94      104.76     32.67 o 
   7   3  15        9.97      -25.50     23.00 o 
   8   3  15       48.78       17.94     25.57 o 
   9   3  15       33.78       14.72     31.41 o 
  -6   4  15        6.08      -35.68     23.79 o 
  -5   4  15       41.82       13.21     29.31 o 
  -4   4  15      178.40      137.88     33.52 o 
  -3   4  15      117.39      129.53     31.48 o 
  -2   4  15      385.11      455.58     38.97 o 
  -1   4  15      769.90      836.69     32.46 o 
   0   4  15      406.08      444.60     25.88 o 
   1   4  15      529.86      678.06     30.08 o 
   2   4  15      927.11      842.11     34.32 o 
   3   4  15       67.61       80.05     26.81 o 
   4   4  15        4.38       16.69     20.44 o 
   5   4  15       20.08      -19.98     20.37 o 
   6   4  15      401.35      455.78     48.57 o 
   7   4  15      197.17      221.41     40.35 o 
   8   4  15       16.35        3.42     27.01 o 
   9   4  15       93.11       99.63     38.84 o 
  -6   5  15       27.32       18.07     32.01 o 
  -5   5  15      144.22       96.28     37.53 o 
  -4   5  15       15.74       38.78     27.80 o 
  -3   5  15      765.64      766.02     50.21 o 
  -2   5  15        0.38      -26.68     19.25 o 
  -1   5  15      530.15      513.41     47.45 o 
   0   5  15       26.25        9.38     16.00 o 
   1   5  15      747.27      716.83     32.80 o 
   2   5  15       92.69       83.05     18.71 o 
   3   5  15      622.15      514.33     42.72 o 
   4   5  15      142.24      122.24     29.91 o 
   5   5  15       15.47      -15.97     19.91 o 
   6   5  15      161.56       63.29     28.85 o 
   7   5  15       19.34       29.64     27.08 o 
   8   5  15      569.40      569.60     57.77 o 
   9   5  15        0.01      -16.03     24.58 o 
  -5   6  15        2.44      -38.94     25.96 o 
  -4   6  15      176.22      115.80     35.75 o 
  -3   6  15        0.82        4.80     27.87 o 
  -2   6  15      161.14      190.85     36.74 o 
  -1   6  15      123.04      199.40     35.69 o 
   0   6  15      507.50      450.10     27.38 o 
   1   6  15     2269.65     2126.81     60.16 o 
   2   6  15      276.98      355.63     29.53 o 
   3   6  15     1052.68     1145.78     58.88 o 
   4   6  15       20.12        9.66     20.77 o 
   5   6  15      386.90      350.03     43.25 o 
   6   6  15        0.89      -26.02     17.35 o 
   7   6  15     1037.94     1120.81     65.98 o 
   8   6  15       24.90       25.89     26.95 o 
   9   6  15      370.82      416.28     53.83 o 
  -5   7  15      135.93      164.17     43.51 o 
  -4   7  15      246.15      277.67     47.39 o 
  -3   7  15      177.92      160.16     38.45 o 
  -2   7  15      556.57      553.11     56.06 o 
  -1   7  15      130.26      180.73     36.81 o 
   0   7  15      646.09      659.89     52.44 o 
   1   7  15       46.37       13.18     23.86 o 
   2   7  15       47.19       55.83     18.16 o 
   3   7  15      309.83      271.63     37.73 o 
   4   7  15     2252.54     2384.94     89.17 o 
   5   7  15       43.51       42.46     26.22 o 
   6   7  15     1905.96     2030.41     85.62 o 
   7   7  15        3.28       -1.51     24.45 o 
   8   7  15      654.68      584.65     52.12 o 
   9   7  15        3.50       59.08     33.91 o 
  -4   8  15        5.43      -10.19     27.93 o 
  -3   8  15       50.61       91.95     33.91 o 
  -2   8  15       72.93       -0.59     30.76 o 
  -1   8  15      787.82      814.39     57.17 o 
   0   8  15      777.12      889.37     60.46 o 
   1   8  15     1489.49     1726.88     81.16 o 
   2   8  15      185.67      205.60     25.36 o 
   3   8  15     1053.45     1011.33     56.25 o 
   4   8  15      402.66      414.17     45.28 o 
   5   8  15        2.41        3.42     25.96 o 
   6   8  15       77.36       18.34     27.21 o 
   7   8  15      352.67      383.35     49.69 o 
   8   8  15        0.62        4.53     26.88 o 
   9   8  15       38.42       33.98     33.19 o 
  -3   9  15      206.88      342.08     50.01 o 
  -2   9  15        8.62       -4.73     32.07 o 
  -1   9  15      105.22      147.02     39.43 o 
   0   9  15      237.83      207.16     43.25 o 
   1   9  15      444.62      571.64     60.66 o 
   2   9  15       23.41        5.19     17.65 o 
   3   9  15      855.01      806.90     52.11 o 
   4   9  15      223.43      235.67     37.92 o 
   5   9  15        4.73       -3.94     23.20 o 
   6   9  15       19.22       16.82     28.26 o 
   7   9  15        6.79      -35.95     25.43 o 
   8   9  15      251.20      244.48     47.12 o 
  -2  10  15      295.35      245.01     46.99 o 
  -1  10  15        6.42       11.63     31.61 o 
   0  10  15       64.22       78.14     37.20 o 
   1  10  15       45.73       70.32     32.34 o 
   2  10  15        2.43        1.45     29.51 o 
   3  10  15      521.52      485.88     43.11 o 
   4  10  15      384.55      334.19     43.18 o 
   5  10  15      281.48      315.33     43.51 o 
   6  10  15       15.50      -23.07     24.77 o 
   7  10  15      118.37       96.35     36.61 o 
   0  11  15      219.75      253.22     52.38 o 
   1  11  15       11.16       10.52     29.77 o 
   2  11  15      581.07      755.31     61.90 o 
   4  11  15      367.18      345.30     44.95 o 
   5  11  15        0.17       14.06     27.54 o 
   6  11  15      515.08      473.39     55.99 o 
  -3  -6  16       44.76       82.02     36.74 o 
  -2  -6  16       65.77      120.47     37.46 o 
  -1  -6  16      320.42      441.71     54.75 o 
   0  -6  16      134.30       66.51     35.10 o 
   1  -6  16       72.06       49.16     33.06 o 
   2  -6  16       62.40       56.04     23.98 o 
   3  -6  16        6.88        3.06     22.10 o 
  -4  -5  16      184.29      254.27     46.01 o 
  -3  -5  16        5.47       -4.40     27.34 o 
  -2  -5  16      200.44      151.49     37.59 o 
  -1  -5  16       23.87       35.36     27.60 o 
   0  -5  16       57.51       67.95     31.88 o 
   1  -5  16        8.59       34.37     29.51 o 
   2  -5  16      152.79      119.09     37.27 o 
   3  -5  16      128.61      112.57     38.97 o 
   4  -5  16      169.14      172.52     29.33 o 
  -5  -4  16      239.04      294.36     44.03 o 
  -4  -4  16        9.18       13.54     28.06 o 
  -3  -4  16      419.74      605.42     57.77 o 
  -2  -4  16      309.58      314.15     45.09 o 
  -1  -4  16      192.75      277.87     44.30 o 
   0  -4  16       69.69      104.43     32.34 o 
   1  -4  16       42.59       86.23     29.97 o 
   2  -4  16      283.77      282.73     44.69 o 
   3  -4  16        9.88       30.43     28.46 o 
   4  -4  16      783.77      770.89     42.67 o 
   5  -4  16        3.38        3.78     20.39 o 
   6  -4  16      447.13      419.75     39.97 o 
  -5  -3  16       31.45       38.51     26.75 o 
  -4  -3  16      178.20      167.59     36.02 o 
  -3  -3  16      475.89      533.26     52.84 o 
  -2  -3  16      380.43      326.57     42.98 o 
  -1  -3  16      404.76      333.47     44.76 o 
   0  -3  16        1.05       18.66     25.57 o 
   1  -3  16      456.05      541.74     47.52 o 
   2  -3  16       26.49       22.02     26.55 o 
   3  -3  16      794.92      865.45     58.81 o 
   4  -3  16       12.78       20.55     20.35 o 
   5  -3  16      662.88      687.03     39.73 o 
   6  -3  16        1.50       11.61     20.84 o 
  -6  -2  16       30.60       44.43     28.72 o 
  -5  -2  16       20.35        5.85     23.59 o 
  -4  -2  16      154.96      209.19     35.10 o 
  -3  -2  16        1.44       27.60     25.17 o 
  -2  -2  16      137.88      171.07     32.99 o 
  -1  -2  16       99.06      150.37     31.35 o 
   0  -2  16      182.13      236.66     37.27 o 
   1  -2  16       79.64       51.13     26.68 o 
   2  -2  16      248.57      267.55     40.29 o 
   3  -2  16      127.87       97.99     33.52 o 
   4  -2  16      348.00      526.23     53.76 o 
   5  -2  16       13.84       15.10     19.43 o 
   6  -2  16       26.40       -6.53     23.73 o 
   7  -2  16       17.55       11.29     22.22 o 
  -6  -1  16       16.02      -30.23     24.64 o 
  -5  -1  16        6.73       13.28     25.30 o 
  -4  -1  16       66.84       68.48     21.53 o 
  -3  -1  16      191.25      176.33     23.05 o 
  -2  -1  16      129.26      214.84     33.98 o 
  -1  -1  16      431.35      416.74     42.72 o 
   0  -1  16      177.84      164.30     31.55 o 
   1  -1  16       48.77       74.59     28.53 o 
   2  -1  16      220.37      238.70     38.12 o 
   3  -1  16       38.20       -6.11     22.35 o 
   4  -1  16      157.34      120.40     33.26 o 
   5  -1  16      108.36      168.64     37.73 o 
   6  -1  16       72.48       29.38     27.87 o 
   7  -1  16       43.91       31.34     22.26 o 
   8  -1  16        2.58      -20.82     20.42 o 
  -6   0  16        0.32      -28.99     24.71 o 
  -5   0  16      178.05      162.53     34.77 o 
  -4   0  16        1.39      -24.05     23.85 o 
  -3   0  16      686.20      663.21     44.32 o 
  -2   0  16       67.54       69.98     24.06 o 
  -1   0  16       39.24       22.93     15.13 o 
   0   0  16       16.50       -7.69     20.37 o 
   1   0  16      854.03      658.84     46.46 o 
   2   0  16      980.84      939.37     55.86 o 
   3   0  16       26.67       61.98     26.88 o 
   4   0  16       83.18       45.08     27.87 o 
   5   0  16        7.76       30.49     28.39 o 
   6   0  16      117.57      181.65     36.67 o 
   7   0  16        4.30      -14.33     25.69 o 
   8   0  16      171.85      160.10     43.18 o 
  -6   1  16      163.37      144.06     36.87 o 
  -5   1  16       54.95       54.35     31.81 o 
  -4   1  16      355.67      405.24     45.28 o 
  -3   1  16       14.50      -31.74     21.16 o 
  -2   1  16        2.88      -12.33     12.04 o 
  -1   1  16      159.42      132.28     19.21 o 
   0   1  16      296.50      348.11     24.35 o 
   1   1  16     1626.23     1577.94     43.29 o 
   2   1  16      322.22      249.01     37.07 o 
   3   1  16      819.96      817.28     53.03 o 
   4   1  16       47.01       43.84     27.01 o 
   5   1  16      307.13      297.71     42.19 o 
   6   1  16       88.29       92.87     31.94 o 
   7   1  16      970.48      928.73     61.11 o 
   8   1  16      209.02      194.53     42.46 o 
   9   1  16      385.62      336.56     50.54 o 
  -6   2  16      131.81      125.46     39.70 o 
  -5   2  16      182.88      174.29     40.49 o 
  -4   2  16      612.73      592.21     48.11 o 
  -3   2  16      671.45      724.10     46.72 o 
  -2   2  16       33.54       33.08     17.84 o 
  -1   2  16       60.81       34.82     15.01 o 
   0   2  16      370.41      380.68     24.28 o 
   1   2  16      575.90      544.98     27.48 o 
   2   2  16     1689.10     1465.49     56.51 o 
   3   2  16      557.52      607.86     49.61 o 
   4   2  16      763.44      847.77     52.51 o 
   5   2  16      245.77      278.33     39.43 o 
   6   2  16       71.92       83.46     31.55 o 
   7   2  16        0.38      -24.31     23.07 o 
   8   2  16      180.15      159.11     39.50 o 
   9   2  16      113.93       87.21     37.40 o 
  -6   3  16      178.71      128.48     38.71 o 
  -5   3  16      201.79      158.72     37.07 o 
  -4   3  16       50.60       -9.86     24.84 o 
  -3   3  16      105.67      103.71     30.37 o 
  -2   3  16      141.43      129.67     30.37 o 
  -1   3  16      152.98      181.64     20.49 o 
   0   3  16       88.30       86.03     27.44 o 
   1   3  16     1223.89     1166.17     39.46 o 
   2   3  16        1.50        5.81     13.86 o 
   3   3  16      330.19      361.27     41.67 o 
   4   3  16        8.93       -3.15     22.67 o 
   5   3  16        7.08        0.85     23.13 o 
   6   3  16        0.26       21.95     25.96 o 
   7   3  16       50.88       43.97     29.90 o 
   8   3  16        4.47       -9.40     28.33 o 
   9   3  16        1.82      -20.63     31.75 o 
  -6   4  16        4.54      -21.36     26.48 o 
  -5   4  16       42.51       -7.23     31.42 o 
  -4   4  16       49.76       25.89     29.31 o 
  -3   4  16      502.77      532.54     49.03 o 
  -2   4  16      108.19      116.39     31.55 o 
  -1   4  16      533.57      504.29     30.66 o 
   0   4  16        1.83       -5.57     13.97 o 
   1   4  16      223.52      310.71     26.37 o 
   2   4  16       59.51       23.11     15.01 o 
   3   4  16      689.27      726.13     49.35 o 
   4   4  16       18.76       18.60     24.84 o 
   5   4  16      228.39      246.98     39.83 o 
   6   4  16     1270.28     1284.11     69.26 o 
   7   4  16       54.18       39.50     30.95 o 
   8   4  16       42.35       32.47     32.27 o 
   9   4  16       12.23       14.13     32.40 o 
  -5   5  16       10.32       -8.74     28.79 o 
  -4   5  16      227.32      282.07     46.60 o 
  -3   5  16        5.60       -2.37     27.54 o 
  -2   5  16      374.62      348.19     42.26 o 
  -1   5  16      185.41      156.02     32.99 o 
   0   5  16       20.76       24.30     16.57 o 
   1   5  16        1.27       -5.67     14.66 o 
   2   5  16      542.21      538.88     33.42 o 
   3   5  16      701.88      637.69     49.49 o 
   4   5  16       60.75       56.26     29.31 o 
   5   5  16      293.55      290.03     41.87 o 
   6   5  16       31.66       13.28     27.27 o 
   7   5  16      381.52      322.89     44.82 o 
   8   5  16       21.51       21.29     29.44 o 
   9   5  16      313.39      362.38     53.17 o 
  -5   6  16       96.64       64.93     38.45 o 
  -4   6  16       16.39      -30.23     24.64 o 
  -3   6  16      399.41      442.57     50.41 o 
  -2   6  16      144.99      135.19     34.90 o 
  -1   6  16      256.45      292.52     40.22 o 
   0   6  16      566.74      645.12     48.17 o 
   1   6  16      473.91      583.18     62.89 o 
   2   6  16     1038.44     1202.94     54.18 o 
   3   6  16       14.04      -20.17     22.01 o 
   4   6  16      541.66      492.65     49.62 o 
   5   6  16       80.72      114.68     31.35 o 
   6   6  16      848.06      837.91     57.37 o 
   7   6  16       10.53       11.30     28.92 o 
   8   6  16      306.24      294.10     46.27 o 
   9   6  16        7.63      -20.70     29.77 o 
  -4   7  16       80.31       11.17     32.33 o 
  -3   7  16      110.07       77.75     34.97 o 
  -2   7  16      400.05      384.73     49.09 o 
  -1   7  16      442.46      446.90     50.15 o 
   0   7  16        2.38        7.62     25.04 o 
   1   7  16       98.56      157.11     23.37 o 
   2   7  16        0.01      -13.42     15.19 o 
   3   7  16      814.32      862.09     53.89 o 
   4   7  16       14.40       14.26     24.84 o 
   5   7  16     1559.70     1649.34     76.56 o 
   6   7  16       16.63       15.90     27.41 o 
   7   7  16      683.12      698.40     54.54 o 
   8   7  16        6.49      -13.54     26.48 o 
   9   7  16      302.15      248.16     46.27 o 
  -3   8  16       33.97        2.10     30.95 o 
  -2   8  16      111.81      163.12     39.70 o 
  -1   8  16        6.46       38.12     32.99 o 
   0   8  16     1621.81     1703.49     82.54 o 
   1   8  16        9.36       35.16     30.49 o 
   2   8  16      737.09      767.23     38.88 o 
   3   8  16      305.91      346.74     42.59 o 
   4   8  16       56.59       21.56     25.11 o 
   5   8  16       82.94       43.90     27.41 o 
   6   8  16       84.77       99.96     33.13 o 
   7   8  16       23.77       17.68     29.38 o 
   8   8  16        0.13      -24.12     25.10 o 
  -2   9  16      290.33      329.92     53.30 o 
  -1   9  16      104.18       92.47     36.67 o 
   0   9  16      265.97      371.92     52.05 o 
   1   9  16        8.73       11.04     29.18 o 
   2   9  16      359.15      439.87     53.76 o 
   3   9  16       74.79       59.54     27.54 o 
   4   9  16      474.74      559.48     54.48 o 
   5   9  16        8.73       19.32     26.35 o 
   6   9  16        0.71       -3.55     23.59 o 
   7   9  16      217.09      179.88     42.19 o 
   8   9  16        1.21      -39.76     27.14 o 
  -1  10  16      152.89      149.32     46.93 o 
   0  10  16        2.17        4.21     31.55 o 
   1  10  16       21.76       24.71     32.73 o 
   2  10  16      252.20      367.71     50.87 o 
   3  10  16      136.95      127.69     34.90 o 
   4  10  16      440.90      505.40     51.99 o 
   5  10  16      120.65      114.95     34.24 o 
   6  10  16      200.49      206.17     40.75 o 
   7  10  16        1.48       41.08     30.10 o 
   1  11  16      138.81      234.89     48.83 o 
   2  11  16       25.37       -4.99     29.90 o 
   4  11  16        0.08      -28.39     22.74 o 
   5  11  16      435.69      517.09     56.19 o 
  -1  -6  17       48.24       47.12     32.73 o 
   0  -6  17       54.11       78.01     37.59 o 
   1  -6  17        6.99      -11.76     30.17 o 
  -3  -5  17      195.35      195.19     43.51 o 
  -2  -5  17       67.37       76.56     34.83 o 
  -1  -5  17        2.74        5.72     28.85 o 
   0  -5  17        8.41        1.84     29.97 o 
   1  -5  17      219.12      187.11     40.88 o 
   2  -5  17       31.55       10.91     30.69 o 
   3  -5  17      139.08      189.08     46.66 o 
  -4  -4  17      180.42      194.99     41.47 o 
  -3  -4  17       69.06       49.16     31.15 o 
  -2  -4  17      478.91      552.45     58.49 o 
  -1  -4  17      234.05      254.21     43.18 o 
   0  -4  17      179.38      214.98     41.14 o 
   1  -4  17      231.94      268.41     44.49 o 
   2  -4  17       19.24       12.49     28.85 o 
   3  -4  17      420.79      503.03     59.74 o 
   4  -4  17        0.34      -10.25     28.53 o 
   5  -4  17      351.17      340.01     36.68 o 
  -4  -3  17      101.42       72.75     32.34 o 
  -3  -3  17      207.26      270.18     43.97 o 
  -2  -3  17       88.81      116.65     33.91 o 
  -1  -3  17        9.15       -6.51     23.79 o 
   0  -3  17      395.67      494.29     52.97 o 
   1  -3  17        0.65      -11.96     22.15 o 
   2  -3  17      516.13      490.35     54.15 o 
   3  -3  17       20.13       28.52     27.21 o 
   4  -3  17      336.42      328.34     49.29 o 
   5  -3  17        0.14      -24.33     17.56 o 
   6  -3  17      318.00      330.25     36.66 o 
  -4  -2  17        6.51       12.88     23.92 o 
  -3  -2  17      185.03      204.07     38.19 o 
  -2  -2  17       11.84       13.60     26.29 o 
  -1  -2  17      565.20      544.70     46.14 o 
   0  -2  17      427.30      375.80     45.87 o 
   1  -2  17      482.23      415.49     47.45 o 
   2  -2  17      124.04      171.66     37.40 o 
   3  -2  17       86.76       42.06     29.77 o 
   4  -2  17      104.68      145.77     36.08 o 
   5  -2  17      378.12      274.98     45.74 o 
   6  -2  17       17.33      -13.47     27.86 o 
   7  -2  17        0.23       -9.48     21.64 o 
  -5  -1  17      120.80      116.39     34.05 o 
  -4  -1  17       38.04       16.76     25.89 o 
  -3  -1  17      116.79      174.23     32.80 o 
  -2  -1  17      104.45      127.04     29.64 o 
  -1  -1  17      292.91      304.22     39.70 o 
   0  -1  17      201.07      234.62     37.59 o 
   1  -1  17      414.98      427.78     47.06 o 
   2  -1  17        1.44       -4.47     23.13 o 
   3  -1  17      219.04      225.55     39.57 o 
   4  -1  17       73.06       84.84     31.68 o 
   5  -1  17      104.53       62.83     31.22 o 
   6  -1  17       78.68       61.71     33.58 o 
   7  -1  17        0.24      -26.94     27.86 o 
  -5   0  17        0.26      -28.06     26.94 o 
  -4   0  17      252.31      295.68     41.60 o 
  -3   0  17       10.30       -7.60     15.31 o 
  -2   0  17      144.72      103.41     20.08 o 
  -1   0  17       15.93       13.74     22.48 o 
   0   0  17       53.51       50.93     26.95 o 
   1   0  17      201.57      226.01     36.61 o 
   2   0  17      277.35      254.07     38.97 o 
   3   0  17      496.85      470.56     43.84 o 
   4   0  17       41.55       -0.33     24.25 o 
   5   0  17       88.59       84.71     33.65 o 
   6   0  17       12.75       -0.53     26.16 o 
   7   0  17      398.23      499.74     56.32 o 
   8   0  17       69.93       23.86     31.61 o 
  -6   1  17       15.59        0.53     33.45 o 
  -5   1  17      206.49      233.24     40.16 o 
  -4   1  17      106.62      103.18     33.91 o 
  -3   1  17      311.76      371.59     43.51 o 
  -2   1  17       51.21       41.58     15.98 o 
  -1   1  17      185.64      195.11     22.02 o 
   0   1  17      884.56      746.47     32.11 o 
   1   1  17      478.91      473.98     46.53 o 
   2   1  17      503.78      580.12     45.87 o 
   3   1  17      296.53      281.09     40.88 o 
   4   1  17      393.27      413.38     46.66 o 
   5   1  17        4.50      -19.85     23.46 o 
   6   1  17      790.68      802.16     57.76 o 
   7   1  17      117.51      167.59     40.35 o 
   8   1  17      554.97      550.61     60.33 o 
  -6   2  17      111.89      133.81     38.91 o 
  -5   2  17      138.76       48.70     32.66 o 
  -4   2  17      301.86      316.65     42.06 o 
  -3   2  17      449.68      485.29     41.60 o 
  -2   2  17       75.85       49.36     16.91 o 
  -1   2  17       19.45       26.73     15.22 o 
   0   2  17        1.28      -18.38     12.25 o 
   1   2  17      712.13      620.41     34.04 o 
   2   2  17      602.45      693.41     31.50 o 
   3   2  17     1436.50     1311.64     66.96 o 
   4   2  17       42.77       37.13     27.34 o 
   5   2  17      241.09      216.16     38.97 o 
   6   2  17       52.46       53.89     28.33 o 
   7   2  17      283.61      262.82     44.49 o 
   8   2  17       29.74       39.83     34.83 o 
  -5   3  17       79.88       59.81     34.63 o 
  -4   3  17      246.77      180.93     36.41 o 
  -3   3  17        1.54      -18.40     24.77 o 
  -2   3  17      174.45      115.67     30.10 o 
  -1   3  17      340.99      267.53     24.67 o 
   0   3  17      256.94      251.57     24.34 o 
   1   3  17      184.56      132.07     20.62 o 
   2   3  17      278.01      322.48     48.73 o 
   3   3  17       14.42       13.44     15.12 o 
   4   3  17        8.25        3.55     24.25 o 
   5   3  17       25.80       42.19     28.65 o 
   6   3  17       44.27       34.50     27.60 o 
   7   3  17       36.95       34.63     30.23 o 
   8   3  17       10.13       -4.21     29.77 o 
  -5   4  17        0.82       -0.13     30.82 o 
  -4   4  17       91.14       73.21     32.34 o 
  -3   4  17        4.80      -35.09     23.39 o 
  -2   4  17      253.39      286.21     38.71 o 
  -1   4  17      112.19       66.38     27.67 o 
   0   4  17      113.99       83.40     20.59 o 
   1   4  17        0.12      -10.61     14.43 o 
   2   4  17       42.72       55.99     17.81 o 
   3   4  17       12.51      -17.45     13.70 o 
   4   4  17        3.52      -14.79     24.25 o 
   5   4  17      831.69      896.33     59.93 o 
   6   4  17      133.98       92.87     32.01 o 
   7   4  17      361.63      271.76     46.33 o 
   8   4  17       11.92      -16.63     29.18 o 
   9   4  17      237.63      313.56     52.38 o 
  -5   5  17       25.93       -3.48     29.71 o 
  -4   5  17        1.91        2.69     28.06 o 
  -3   5  17      114.73      135.65     39.17 o 
  -2   5  17       44.39       99.83     31.94 o 
  -1   5  17      452.60      401.29     45.28 o 
   0   5  17      103.28      130.63     32.89 o 
   1   5  17      364.73      338.34     29.26 o 
   2   5  17     1356.08     1318.64     45.88 o 
   3   5  17        1.14      -32.33     21.55 o 
   4   5  17      643.82      703.66     52.97 o 
   5   5  17       35.50      -14.19     23.33 o 
   6   5  17       61.88       62.50     33.45 o 
   7   5  17       16.94       -9.92     25.17 o 
   8   5  17      338.95      383.55     53.30 o 
   9   5  17       40.54       -1.71     35.03 o 
  -4   6  17       84.30       90.50     40.29 o 
  -3   6  17      182.82      170.09     41.87 o 
  -2   6  17      633.16      583.21     50.80 o 
  -1   6  17       15.42        0.13     26.88 o 
   0   6  17       28.11       12.62     24.84 o 
   1   6  17      817.36      777.34     36.66 o 
   2   6  17        0.41      -12.26     21.62 o 
   3   6  17      152.88      204.13     39.70 o 
   4   6  17      385.05      429.16     49.62 o 
   5   6  17      923.60      878.98     59.47 o 
   6   6  17       10.98       27.34     30.49 o 
   7   6  17      587.93      599.25     60.59 o 
   8   6  17        0.02      -11.11     27.93 o 
  -4   7  17      101.69       54.75     37.72 o 
  -3   7  17       85.93       43.70     33.32 o 
  -2   7  17      402.45      449.34     53.56 o 
  -1   7  17       66.67       37.72     28.33 o 
   0   7  17      354.58      345.36     46.53 o 
   1   7  17        1.62        8.48     27.73 o 
   2   7  17      602.32      700.77     49.44 o 
   3   7  17       28.78       18.01     29.25 o 
   4   7  17     1369.09     1302.64     69.85 o 
   5   7  17       13.23        3.94     26.62 o 
   6   7  17      422.41      465.90     52.77 o 
   7   7  17        8.22       12.16     28.13 o 
   8   7  17      357.31      389.40     53.50 o 
  -3   8  17       59.63       74.59     35.82 o 
  -2   8  17       11.52      -23.53     31.29 o 
  -1   8  17      141.64      203.41     43.84 o 
   0   8  17        0.85       50.61     34.90 o 
   1   8  17      338.73      336.69     48.37 o 
   2   8  17      236.61      274.57     31.63 o 
   3   8  17      250.05      194.79     37.53 o 
   4   8  17      328.78      304.02     43.11 o 
   5   8  17        0.55      -11.11     23.79 o 
   6   8  17        5.85       -7.10     26.35 o 
   7   8  17       56.64       63.62     32.66 o 
   8   8  17        2.12      -19.85     26.48 o 
  -2   9  17        1.61      -40.29     28.99 o 
  -1   9  17      165.55      214.91     50.41 o 
   0   9  17       12.06       14.46     29.38 o 
   1   9  17      188.51      236.40     47.25 o 
   2   9  17       10.22      -12.42     28.79 o 
   3   9  17      430.78      491.60     51.07 o 
   4   9  17      186.18      158.91     35.95 o 
   5   9  17       72.40       90.57     31.68 o 
   6   9  17       52.46      113.89     36.54 o 
   7   9  17        1.06      -19.06     24.64 o 
   0  10  17      119.46      143.93     46.86 o 
   1  10  17       43.99       -9.40     35.56 o 
   2  10  17      102.07       53.69     36.67 o 
   3  10  17      456.96      479.00     37.95 o 
   4  10  17      116.69      139.92     35.23 o 
   5  10  17      156.95      163.05     39.96 o 
   6  10  17        9.61       -1.25     29.25 o 
   2  11  17      262.14      371.85     57.77 o 
   3  11  17       13.31       32.86     33.19 o 
   4  11  17      310.26      443.68     54.09 o 
  -2  -5  18       83.42       84.32     35.95 o 
  -1  -5  18        2.14      -17.15     29.45 o 
   0  -5  18       83.31      129.14     39.17 o 
   1  -5  18       10.12        9.00     31.22 o 
   2  -5  18       61.06      140.97     39.11 o 
  -3  -4  18      273.02      288.12     45.02 o 
  -2  -4  18      217.87      229.76     44.23 o 
  -1  -4  18      490.64      601.94     53.83 o 
   0  -4  18       88.74       93.46     33.72 o 
   1  -4  18       29.20       32.14     30.69 o 
   2  -4  18      248.06      240.73     46.20 o 
   3  -4  18       10.57       15.18     30.89 o 
   4  -4  18      255.55      211.43     46.53 o 
  -4  -3  18       67.40       48.24     30.95 o 
  -3  -3  18      191.86      200.65     39.70 o 
  -2  -3  18       18.38       20.44     28.72 o 
  -1  -3  18       44.58       67.36     30.76 o 
   0  -3  18       29.71       48.04     29.90 o 
   1  -3  18      267.37      277.94     42.26 o 
   2  -3  18       48.33       84.84     33.13 o 
   3  -3  18      389.39      383.48     49.69 o 
   4  -3  18        0.17      -39.72     26.48 o 
   5  -3  18      409.56      521.50     60.53 o 
  -4  -2  18       76.96       47.38     29.71 o 
  -3  -2  18        0.56      -10.58     25.04 o 
  -2  -2  18      315.03      348.12     44.89 o 
  -1  -2  18      158.03      198.74     37.53 o 
   0  -2  18      277.40      289.17     44.49 o 
   1  -2  18      170.35      119.22     35.16 o 
   2  -2  18      128.67      144.66     35.82 o 
   3  -2  18      165.60      249.74     40.42 o 
   4  -2  18      209.56      221.81     43.31 o 
   5  -2  18       74.68       94.64     35.75 o 
   6  -2  18        1.00      -40.51     27.01 o 
  -3  -1  18       40.86       55.93     26.95 o 
  -2  -1  18      171.21      267.82     38.19 o 
  -1  -1  18        7.74       31.55     26.81 o 
   0  -1  18      377.82      335.84     44.03 o 
   1  -1  18       84.62       20.05     25.43 o 
   2  -1  18      284.25      336.56     45.68 o 
   3  -1  18        0.44       23.53     25.11 o 
   4  -1  18       71.44       69.40     33.59 o 
   5  -1  18       83.45       41.01     32.99 o 
   6  -1  18       53.07      -10.32     29.18 o 
   7  -1  18       36.87       -6.31     31.68 o 
  -5   0  18      159.40      114.09     37.73 o 
  -4   0  18       17.81      -27.27     26.42 o 
  -3   0  18      422.70      483.32     45.61 o 
  -2   0  18        1.79        7.16     23.27 o 
  -1   0  18      179.47      225.16     35.89 o 
   0   0  18       98.86      104.04     33.19 o 
   1   0  18      327.33      292.52     41.60 o 
   2   0  18      114.42      143.60     34.05 o 
   3   0  18       11.13        3.35     23.53 o 
   4   0  18      275.88      291.67     45.09 o 
   5   0  18       85.45       60.40     31.48 o 
   6   0  18      344.04      307.70     47.45 o 
   7   0  18       30.31       40.22     35.03 o 
  -5   1  18       82.97       -6.44     29.05 o 
  -4   1  18      372.12      429.69     50.01 o 
  -3   1  18      100.83       69.60     30.63 o 
  -2   1  18      128.57      170.68     23.04 o 
  -1   1  18      287.95      270.92     25.89 o 
   0   1  18      199.96      229.30     36.94 o 
   1   1  18      292.53      200.52     37.20 o 
   2   1  18      175.96      217.80     38.58 o 
   3   1  18      692.04      647.42     50.34 o 
   4   1  18        1.58      -33.71     22.47 o 
   5   1  18      619.27      540.95     49.62 o 
   6   1  18        0.71        9.00     30.10 o 
   7   1  18      869.77      850.73     62.49 o 
  -5   2  18      143.84      101.15     35.69 o 
  -4   2  18      320.00      288.12     41.93 o 
  -3   2  18      112.08       77.09     28.85 o 
  -2   2  18      221.33      285.29     39.57 o 
  -1   2  18        8.31       -9.46     14.90 o 
   0   2  18      138.12      125.98     20.57 o 
   1   2  18        0.65        2.22     14.69 o 
   2   2  18     2483.86     2238.79     87.53 o 
   3   2  18        0.84      -17.81     21.95 o 
   4   2  18      168.49      205.91     38.25 o 
   5   2  18        1.71       -1.77     23.40 o 
   6   2  18      222.44      252.30     43.44 o 
   7   2  18       31.25       23.73     32.01 o 
   8   2  18       55.94       47.06     34.83 o 
  -5   3  18       76.26       18.47     30.30 o 
  -4   3  18        7.98      -14.26     28.99 o 
  -3   3  18       32.78       18.34     28.00 o 
  -2   3  18       59.86      -33.13     24.51 o 
  -1   3  18       12.88      -16.56     14.69 o 
   0   3  18      740.70      752.15     34.15 o 
   1   3  18      184.07      171.56     29.44 o 
   2   3  18        6.19       -5.32     15.99 o 
   3   3  18       57.12       28.45     16.27 o 
   4   3  18      178.71      188.09     36.41 o 
   5   3  18      250.75      230.29     37.27 o 
   6   3  18        3.00      -31.68     25.17 o 
   7   3  18        1.72      -37.95     25.30 o 
   8   3  18       12.84        4.14     32.40 o 
  -4   4  18        1.83      -31.68     25.56 o 
  -3   4  18      150.80      146.50     36.74 o 
  -2   4  18        0.21      -13.87     23.46 o 
  -1   4  18      183.56      128.94     31.88 o 
   0   4  18       11.67        2.36     16.54 o 
   1   4  18       16.91       -6.87     16.37 o 
   2   4  18        2.57      -22.99     15.33 o 
   3   4  18      203.61      151.48     23.06 o 
   4   4  18      253.31      328.21     44.89 o 
   5   4  18        7.69      -24.45     24.71 o 
   6   4  18      387.48      420.55     52.51 o 
   7   4  18       87.33       50.54     33.58 o 
   8   4  18      200.83      208.47     43.71 o 
  -4   5  18      118.92       45.81     33.85 o 
  -3   5  18        1.61      -28.85     23.79 o 
  -2   5  18      209.17      198.01     38.12 o 
  -1   5  18      350.61      422.19     48.90 o 
   0   5  18      233.83      287.07     40.35 o 
   1   5  18      562.27      625.00     33.23 o 
   2   5  18      264.24      251.43     27.69 o 
   3   5  18     1231.21     1199.05     54.38 o 
   4   5  18        1.33      -28.59     19.06 o 
   5   5  18      423.00      520.05     55.01 o 
   6   5  18       24.54        4.14     28.00 o 
   7   5  18      215.57      269.92     46.99 o 
   8   5  18        3.50       12.68     32.47 o 
  -4   6  18      122.08       78.80     40.81 o 
  -3   6  18      257.66      251.25     45.55 o 
  -2   6  18      265.85      236.79     41.87 o 
  -1   6  18       26.15      -13.27     28.72 o 
   0   6  18       50.15       -6.37     25.83 o 
   1   6  18        0.59        0.21     17.74 o 
   2   6  18      345.51      403.60     33.15 o 
   3   6  18      296.66      307.86     31.02 o 
   4   6  18     1114.57     1113.32     67.22 o 
   5   6  18        9.10      -17.74     26.55 o 
   6   6  18      657.86      629.02     56.26 o 
   7   6  18        6.01       15.05     30.82 o 
   8   6  18      454.60      495.60     60.40 o 
  -3   7  18      169.55      159.70     42.13 o 
  -2   7  18       43.18       51.72     34.17 o 
  -1   7  18      402.85      485.29     55.99 o 
   0   7  18       19.56       -9.86     26.81 o 
   1   7  18      391.43      679.94     63.35 o 
   2   7  18       34.48       -9.00     17.86 o 
   3   7  18     1389.30     1503.41     53.60 o 
   4   7  18       23.73       40.29     29.71 o 
   5   7  18      167.51      224.04     44.76 o 
   6   7  18        7.28       30.63     31.48 o 
   7   7  18       63.10       81.36     37.79 o 
   8   7  18        3.58      -25.63     28.85 o 
  -2   8  18       55.06       50.15     40.48 o 
  -1   8  18       90.98      130.78     40.22 o 
   0   8  18       65.86       75.64     35.29 o 
   1   8  18      121.71       73.74     37.33 o 
   2   8  18       79.04      102.90     33.02 o 
   3   8  18      117.84      152.70     26.96 o 
   4   8  18      124.76      114.22     35.75 o 
   5   8  18       99.72      109.10     35.62 o 
   6   8  18      167.25      168.31     41.47 o 
   7   8  18       41.58       -2.63     27.80 o 
  -1   9  18        7.92      -47.32     31.55 o 
   0   9  18      247.59      183.62     45.81 o 
   1   9  18       20.38      -26.15     31.55 o 
   2   9  18      135.59      166.87     42.13 o 
   3   9  18      275.10      347.34     35.25 o 
   4   9  18      267.22      249.74     43.11 o 
   5   9  18      108.66      103.38     36.08 o 
   6   9  18        4.68       -5.45     28.39 o 
   1  10  18      107.77       93.19     42.46 o 
   2  10  18      226.32      251.31     52.38 o 
   3  10  18       18.14       21.43     32.07 o 
   4  10  18       95.59       98.65     36.15 o 
   5  10  18       29.08       -5.26     27.21 o 
  -1  -4  19      328.68      305.40     48.83 o 
   0  -4  19      159.54      209.00     43.97 o 
   1  -4  19       40.75       86.49     35.43 o 
   2  -4  19       12.79       -0.99     29.18 o 
  -3  -3  19       53.33       42.78     30.69 o 
  -2  -3  19       49.01       22.15     30.23 o 
  -1  -3  19       10.23        7.89     28.06 o 
   0  -3  19      114.22       68.48     33.45 o 
   1  -3  19       39.56       23.13     28.52 o 
   2  -3  19      117.30      148.20     39.43 o 
   3  -3  19        7.74      -11.96     27.40 o 
   4  -3  19      324.73      375.07     52.77 o 
  -3  -2  19       78.62       56.39     32.07 o 
  -2  -2  19       23.79       22.02     27.47 o 
  -1  -2  19      127.41      103.84     32.73 o 
   0  -2  19      228.15      196.63     40.16 o 
   1  -2  19      242.63      243.49     44.43 o 
   2  -2  19       70.93       13.08     28.19 o 
   3  -2  19       12.84        9.20     30.23 o 
   4  -2  19      264.41      324.40     52.38 o 
   5  -2  19       23.64       -0.07     30.17 o 
  -3  -1  19      280.08      298.90     43.38 o 
  -2  -1  19       11.60       -2.63     25.11 o 
  -1  -1  19      167.60      186.32     37.00 o 
   0  -1  19       28.42       -1.77     26.68 o 
   1  -1  19      430.59      418.05     50.15 o 
   2  -1  19       24.68        7.10     28.59 o 
   3  -1  19       47.96       42.13     32.07 o 
   4  -1  19       86.50       45.02     29.71 o 
   5  -1  19       84.05       81.62     35.56 o 
   6  -1  19       85.64       66.97     36.02 o 
  -2   0  19      436.80      421.07     44.95 o 
  -1   0  19       82.16       35.95     26.42 o 
   0   0  19      222.88      215.70     39.30 o 
   1   0  19       43.61       11.24     25.04 o 
   2   0  19        5.42        3.81     23.53 o 
   3   0  19      280.37      353.97     47.98 o 
   4   0  19      121.95      100.16     35.10 o 
   5   0  19      439.60      534.70     57.37 o 
   6   0  19       18.56      -12.75     28.85 o 
  -4   1  19      138.64      130.85     38.12 o 
  -3   1  19      247.30      271.56     39.57 o 
  -2   1  19      108.43       88.53     27.60 o 
  -1   1  19      143.79      159.11     35.03 o 
   0   1  19      172.67      188.62     37.00 o 
   1   1  19      238.05      230.29     39.37 o 
   2   1  19      398.10      318.36     45.41 o 
   3   1  19       16.19       -7.56     23.33 o 
   4   1  19      467.48      468.85     52.77 o 
   5   1  19       15.54      -10.05     27.80 o 
   6   1  19      623.38      647.55     56.32 o 
   7   1  19        1.26       18.40     32.07 o 
  -4   2  19      171.58      138.73     38.38 o 
  -3   2  19      124.85      147.61     37.07 o 
  -2   2  19       82.33       51.46     27.41 o 
  -1   2  19      228.61      171.50     23.86 o 
   0   2  19      135.30      187.45     24.22 o 
   1   2  19      431.28      531.94     48.04 o 
   2   2  19        6.67      -15.05     23.79 o 
   3   2  19      666.30      587.41     50.54 o 
   4   2  19       16.97      -13.67     27.21 o 
   5   2  19      335.98      313.23     48.17 o 
   6   2  19       44.26       39.30     32.60 o 
   7   2  19       47.47       48.63     31.41 o 
  -4   3  19       42.40       -5.59     32.07 o 
  -3   3  19       71.22       26.42     31.94 o 
  -2   3  19       96.73       62.24     28.92 o 
  -1   3  19      414.93      358.24     42.19 o 
   0   3  19        9.40       11.13     18.43 o 
   1   3  19      103.25       89.20     20.71 o 
   2   3  19      119.78      137.11     23.06 o 
   3   3  19      166.74      140.84     37.27 o 
   4   3  19       48.97       26.09     28.65 o 
   5   3  19      502.71      528.92     56.26 o 
   6   3  19       59.63       31.28     30.23 o 
   7   3  19        0.32       12.55     30.76 o 
  -4   4  19      112.49       87.81     36.54 o 
  -3   4  19       50.52        9.40     31.68 o 
  -2   4  19      166.88      131.11     34.97 o 
  -1   4  19       34.74        6.70     24.05 o 
   0   4  19       61.19       33.85     19.86 o 
   1   4  19       46.06       38.18     22.41 o 
   2   4  19      222.60      212.94     26.52 o 
   3   4  19       15.53       15.79     18.23 o 
   4   4  19        3.49       19.68     26.78 o 
   5   4  19      543.73      532.86     55.53 o 
   6   4  19       68.51       88.40     36.08 o 
   7   4  19      388.78      324.73     51.46 o 
  -3   5  19       73.08       35.42     33.39 o 
  -2   5  19        6.75      -37.36     24.91 o 
  -1   5  19      247.83      296.93     42.98 o 
   0   5  19      475.88      422.39     46.60 o 
   1   5  19      267.10      295.89     29.82 o 
   2   5  19      564.20      577.50     33.67 o 
   3   5  19        5.48       -5.29     17.08 o 
   4   5  19      499.65      541.81     50.41 o 
   5   5  19       24.70        9.00     29.31 o 
   6   5  19      305.42      317.90     50.61 o 
   7   5  19       24.87       28.59     35.03 o 
  -3   6  19      188.48      208.93     44.30 o 
  -2   6  19      154.08       93.46     36.08 o 
  -1   6  19       57.39       88.99     34.51 o 
   0   6  19       27.98      -15.44     26.02 o 
   1   6  19      304.81      322.56     30.93 o 
   2   6  19        8.99        8.64     19.35 o 
   3   6  19      791.85      915.74     70.97 o 
   4   6  19      147.69      175.28     38.58 o 
   5   6  19      465.74      529.25     58.69 o 
   6   6  19        8.99       24.97     32.86 o 
   7   6  19      668.97      653.14     60.79 o 
  -2   7  19      106.34       97.99     37.59 o 
  -1   7  19        7.95      -30.23     27.53 o 
   0   7  19      472.22      494.68     55.01 o 
   1   7  19       53.85        1.91     30.63 o 
   2   7  19      511.90      597.49     37.99 o 
   3   7  19        3.38       -1.68     19.87 o 
   4   7  19      535.03      526.95     58.62 o 
   5   7  19      102.73       60.20     35.29 o 
   6   7  19       43.84       22.74     30.69 o 
   7   7  19       23.67       18.40     31.48 o 
  -1   8  19       24.84       49.29     35.49 o 
   0   8  19      285.04      242.25     47.39 o 
   1   8  19        4.48      -24.05     30.96 o 
   2   8  19      109.12       56.45     33.58 o 
   3   8  19       52.90       52.47     22.54 o 
   4   8  19       88.92      109.10     40.75 o 
   5   8  19       13.70       56.91     34.24 o 
   6   8  19       46.64       13.47     33.78 o 
   0   9  19       26.40       43.24     41.47 o 
   1   9  19      217.43      300.54     52.71 o 
   2   9  19       96.00       85.70     39.11 o 
   3   9  19      165.72      176.92     28.77 o 
   4   9  19      230.85      285.82     49.82 o 
   5   9  19        0.55      -41.50     27.67 o 
  -1  -3  20       12.58      -24.58     27.01 o 
   0  -3  20       86.62       63.03     34.17 o 
   1  -3  20      218.93      203.67     42.85 o 
   2  -3  20        4.11      -25.63     27.73 o 
  -2  -2  20       22.34       40.02     31.61 o 
  -1  -2  20       31.25       16.30     31.28 o 
   0  -2  20      151.15      197.55     41.87 o 
   1  -2  20      134.02      131.31     37.40 o 
   2  -2  20       52.70        8.15     31.61 o 
   3  -2  20      117.77      162.99     42.39 o 
   4  -2  20        0.79      -30.76     29.84 o 
  -2  -1  20      160.04      277.08     43.11 o 
  -1  -1  20        0.06      -13.54     26.35 o 
   0  -1  20      261.58      365.54     48.50 o 
   1  -1  20        8.66      -14.46     27.07 o 
   2  -1  20       18.47      -19.12     28.19 o 
   3  -1  20       15.87      -31.61     24.12 o 
   4  -1  20       56.22       49.29     35.09 o 
   5  -1  20      205.41      211.23     44.69 o 
  -2   0  20       14.33       36.87     25.70 o 
  -1   0  20      294.90      394.98     50.08 o 
   0   0  20      207.59      146.63     35.95 o 
   1   0  20       47.89       31.55     30.17 o 
   2   0  20        9.65      -11.57     27.53 o 
   3   0  20       97.24       66.18     34.37 o 
   4   0  20      231.32      284.77     43.77 o 
   5   0  20       93.18       17.81     34.37 o 
   6   0  20      471.43      553.18     60.79 o 
  -1   1  20      306.30      317.30     43.51 o 
   0   1  20      333.83      372.71     48.37 o 
   1   1  20      192.22      155.56     37.40 o 
   2   1  20        4.50      -32.93     23.46 o 
   3   1  20      338.19      347.40     46.53 o 
   4   1  20        5.09       17.68     29.77 o 
   5   1  20      612.65      581.63     54.02 o 
   6   1  20        8.26      -37.56     25.04 o 
  -3   2  20       17.32      -37.53     28.26 o 
  -2   2  20      118.53       66.77     32.73 o 
  -1   2  20        0.18        7.16     27.01 o 
   0   2  20      196.69      220.89     40.42 o 
   1   2  20      267.75      298.50     45.15 o 
   2   2  20      489.68      620.14     51.53 o 
   3   2  20      229.31      138.08     37.59 o 
   4   2  20      196.94      204.86     43.05 o 
   5   2  20       59.01       39.30     33.25 o 
   6   2  20      253.91      272.09     48.83 o 
  -3   3  20       38.10       15.97     29.71 o 
  -2   3  20       36.30      -22.67     27.86 o 
  -1   3  20       47.32       75.84     29.84 o 
   0   3  20      176.62      163.89     24.91 o 
   1   3  20      101.90       96.94     35.29 o 
   2   3  20      161.22      177.12     39.17 o 
   3   3  20        2.90       14.06     30.10 o 
   4   3  20      210.57      194.07     42.65 o 
   5   3  20       33.75       32.14     31.87 o 
   6   3  20      101.22      113.30     38.71 o 
   7   3  20       10.21      -41.79     27.86 o 
  -3   4  20       69.68       51.66     33.39 o 
  -2   4  20        1.19      -27.67     29.05 o 
  -1   4  20      329.39      315.60     45.22 o 
   0   4  20       16.77        2.79     23.49 o 
   1   4  20      472.56      475.81     35.95 o 
   2   4  20       69.20      103.78     23.31 o 
   3   4  20       16.87        1.38     28.46 o 
   4   4  20      214.68      205.58     40.09 o 
   5   4  20       16.01        3.35     28.65 o 
   6   4  20      203.60      220.69     44.76 o 
   7   4  20       42.68      -26.81     31.09 o 
  -2   5  20       50.30       42.85     30.49 o 
  -1   5  20       35.95       49.55     31.94 o 
   0   5  20      255.29      318.22     44.56 o 
   1   5  20      374.63      376.07     32.98 o 
   2   5  20       97.81       52.24     22.60 o 
   3   5  20      251.33      315.48     31.52 o 
   4   5  20       37.98       30.54     20.01 o 
   5   5  20      249.91      163.05     42.19 o 
   6   5  20        8.31       -5.72     30.36 o 
   7   5  20      170.31      157.99     44.95 o 
  -2   6  20      208.50      221.81     45.68 o 
  -1   6  20        5.84        5.13     31.68 o 
   0   6  20      115.27      124.08     36.74 o 
   1   6  20        1.60       -8.15     26.55 o 
   2   6  20      354.51      376.44     34.25 o 
   3   6  20       19.76        2.83     28.46 o 
   4   6  20      681.41      653.51     38.48 o 
   5   6  20       27.10       60.46     33.65 o 
   6   6  20      538.36      604.90     65.13 o 
  -1   7  20      135.06       68.94     40.16 o 
   0   7  20        0.63      -45.02     30.76 o 
   1   7  20      183.87      211.16     42.13 o 
   2   7  20        2.69       11.43     21.58 o 
   3   7  20      709.10      723.33     40.46 o 
   4   7  20       35.83       41.01     39.79 o 
   5   7  20       48.41       42.92     35.29 o 
   6   7  20      124.27      103.77     39.37 o 
   0   8  20       18.54       26.09     33.71 o 
   1   8  20      331.79      395.05     55.86 o 
   2   8  20        1.54      -30.04     27.80 o 
   3   8  20      161.66      204.40     31.64 o 
   4   8  20        4.25       15.68     29.31 o 
   5   8  20        8.85       27.21     33.19 o 
   2   9  20       63.82       40.75     36.28 o 
   3   9  20       64.66       78.21     35.75 o 
   4   9  20       36.67       16.18     31.58 o 
   0  -2  21       33.73       52.64     34.63 o 
   1  -2  21       18.34       27.60     34.44 o 
  -1  -1  21      227.70      318.68     46.60 o 
   0  -1  21        1.11       24.51     32.79 o 
   1  -1  21       80.30       68.87     36.41 o 
   2  -1  21       21.44       15.51     32.93 o 
   3  -1  21       55.83       18.47     34.04 o 
  -2   0  21      130.98      184.35     39.63 o 
  -1   0  21      234.16      218.06     40.35 o 
   0   0  21      248.08      280.63     45.02 o 
   1   0  21       11.54       35.69     33.12 o 
   2   0  21        9.80      -21.23     28.53 o 
   3   0  21      132.04       92.21     37.13 o 
   4   0  21       31.41       77.22     35.69 o 
  -1   1  21      171.80      208.40     40.42 o 
   0   1  21      250.49      264.60     43.84 o 
   1   1  21       17.05      -17.74     27.40 o 
   2   1  21      234.31      345.82     48.83 o 
   3   1  21       56.83       24.97     28.19 o 
   4   1  21      717.79      648.80     57.57 o 
   5   1  21        4.52      -16.03     30.30 o 
  -1   2  21       95.23      131.51     32.86 o 
   0   2  21      100.13      144.59     39.24 o 
   1   2  21      220.36      230.75     43.77 o 
   2   2  21      244.11      280.63     48.17 o 
   3   2  21       68.81       65.66     33.45 o 
   4   2  21      161.32      186.84     41.08 o 
   5   2  21      153.90      143.14     41.60 o 
  -2   3  21       68.25       44.03     33.85 o 
  -1   3  21      119.38       55.80     29.77 o 
   0   3  21       48.77       14.66     27.21 o 
   1   3  21      121.08      153.85     38.05 o 
   2   3  21        5.05      -26.42     26.94 o 
   3   3  21      182.62      167.65     40.81 o 
   4   3  21       13.58      -16.95     29.71 o 
   5   3  21      247.18      246.58     47.78 o 
   6   3  21       92.38       31.55     37.86 o 
  -2   4  21      311.19      202.49     41.21 o 
  -1   4  21       37.97      -11.43     28.46 o 
   0   4  21      260.39      272.02     41.47 o 
   1   4  21       49.56       36.84     20.49 o 
   2   4  21      219.87      200.39     43.71 o 
   3   4  21        3.15        8.74     31.41 o 
   4   4  21      124.16      163.19     42.13 o 
   5   4  21      289.41      207.94     46.01 o 
   6   4  21        2.83      -22.61     29.31 o 
  -1   5  21       23.95      -31.81     25.89 o 
   0   5  21      202.94      141.30     37.33 o 
   1   5  21      195.33      193.29     29.18 o 
   2   5  21       93.70      114.77     25.76 o 
   3   5  21       23.80        7.22     20.14 o 
   4   5  21      276.35      312.38     49.03 o 
   5   5  21       75.02       78.40     37.40 o 
   6   5  21      251.11      280.10     48.50 o 
  -1   6  21       84.14      116.39     40.35 o 
   0   6  21        6.80      -37.27     26.02 o 
   1   6  21      140.08      159.11     40.62 o 
   2   6  21        0.01      -17.53     20.06 o 
   3   6  21      420.72      498.72     39.85 o 
   4   6  21       68.83       61.00     22.88 o 
   5   6  21      487.37      663.51     67.09 o 
   0   7  21      147.66      130.45     44.49 o 
   1   7  21       11.99       20.64     32.27 o 
   2   7  21      218.98      313.82     47.71 o 
   3   7  21        0.60      -21.85     19.87 o 
   4   7  21      122.51      121.64     28.03 o 
   5   7  21      142.58       80.97     39.83 o 
   2   8  21      269.64      277.41     53.30 o 
   3   8  21        4.88       -4.74     21.14 o 
   0   0  22      212.06      192.30     41.27 o 
   1   0  22       51.50       82.28     36.28 o 
   2   0  22        7.41      -16.30     30.56 o 
   0   1  22       13.02      -18.86     27.27 o 
   1   1  22      138.69      150.37     39.76 o 
   2   1  22        4.65       31.48     32.33 o 
   3   1  22      193.11      216.42     43.77 o 
   0   2  22      160.40      209.26     40.29 o 
   1   2  22       99.54      116.26     38.97 o 
   2   2  22       21.92       -4.47     31.55 o 
   3   2  22      459.18      525.96     59.35 o 
   4   2  22       32.78       30.36     31.15 o 
   0   3  22      101.41       81.56     33.19 o 
   1   3  22       61.87       69.66     33.78 o 
   2   3  22      262.16      245.01     45.87 o 
   3   3  22        2.79       -9.07     26.68 o 
   4   3  22      109.11      161.02     45.87 o 
   0   4  22       23.04       13.87     27.73 o 
   1   4  22      299.72      432.71     54.61 o 
   2   4  22       55.62       42.52     32.47 o 
   3   4  22      160.79      221.74     47.19 o 
   4   4  22       81.66       35.16     35.69 o 
   5   4  22        1.53      -37.56     25.04 o 
   0   5  22       80.30       38.12     35.23 o 
   1   5  22      165.20       83.13     37.13 o 
   2   5  22       36.93      -12.01     20.16 o 
   3   5  22      109.85       73.47     39.30 o 
   4   5  22       28.64      -35.69     30.23 o 
   1   6  22        0.08      -43.48     28.99 o 
   2   6  22      339.81      360.80     58.59 o 
   3   6  22        1.78      -18.14     19.90 o 
   4   6  22      229.64      255.05     31.48 o 
                                                 
